# Supplementary material for: Downstream Allosteric Modulation of NMDA Receptors by 3-Benzazepine Derivatives
Source: Mol Neurobiol. 2023 Aug 5;60(12):7238–52. doi: 10.1007/s12035-023-03526-1 (PMC10657792; doi:10.1007/s12035-023-03526-1)
Supplement: Supplementary file 2 — Supplementary file2 (XLSX 794 KB) [file 12035_2023_3526_MOESM2_ESM.xlsx]

## Sheet: Figure1b
	oocyte number	subunit	compound concentration (nM)	compound	A (nA)	B (nA)	C (nA)	D (nA)	inhibition (%)
	1	GluN1-1b	1	(R)-OF-NB1	-138	-3646	-3661	-336	-0.42759
	1	GluN1-1b	10	(R)-OF-NB1	-138	-3646	-3661	-336	-0.42759
	1	GluN1-1b	100	(R)-OF-NB1	-138	-3646	-3647	-336	-0.02851
	1	GluN1-1b	1000	(R)-OF-NB1	-138	-3646	-870	-336	79.1334
	1	GluN1-1b	10000	(R)-OF-NB1	-138	-3646	-618	-336	86.317
	1	GluN1-1b	30000	(R)-OF-NB1	-138	-3646	-530	-336	88.8255
	2	GluN1-1b	1	(R)-OF-NB1	-944	-5251	-5239	-1147	0.27862
	2	GluN1-1b	10	(R)-OF-NB1	-944	-5251	-5237	-1147	0.32505
	2	GluN1-1b	100	(R)-OF-NB1	-944	-5251	-5239	-1147	0.27862
	2	GluN1-1b	1000	(R)-OF-NB1	-944	-5251	-1879	-1147	78.2912
	2	GluN1-1b	10000	(R)-OF-NB1	-944	-5251	-1714	-1147	82.1221
	2	GluN1-1b	30000	(R)-OF-NB1	-944	-5251	-1543	-1147	86.0924
	3	GluN1-1b	1	(R)-OF-NB1	-288	-3436	-3430	-123	0.1906
	3	GluN1-1b	10	(R)-OF-NB1	-288	-3436	-3367	-123	2.19187
	3	GluN1-1b	100	(R)-OF-NB1	-288	-3436	-3344	-123	2.92249
	3	GluN1-1b	1000	(R)-OF-NB1	-288	-3436	-795	-123	83.8945
	3	GluN1-1b	10000	(R)-OF-NB1	-288	-3436	-633	-123	89.0407
	3	GluN1-1b	30000	(R)-OF-NB1	-288	-3436	-385	-123	96.9187
	8	GluN1-1b	1	(R)-OF-NB1	-107	-3952	-3930	-333	0.57217
	8	GluN1-1b	10	(R)-OF-NB1	-107	-3952	-3918	-333	0.88427
	8	GluN1-1b	100	(R)-OF-NB1	-107	-3952	-3904	-333	1.24837
	8	GluN1-1b	1000	(R)-OF-NB1	-107	-3952	-1049	-333	75.5006
	8	GluN1-1b	10000	(R)-OF-NB1	-107	-3952	-898	-333	79.4278
	8	GluN1-1b	30000	(R)-OF-NB1	-107	-3952	-729	-333	83.8231
	17	GluN1-1a	1	(R)-OF-NB1	-166	-487	-486	-128	0.31153
	17	GluN1-1a	10	(R)-OF-NB1	-166	-487	-411	-128	23.676
	17	GluN1-1a	100	(R)-OF-NB1	-166	-487	-259	-128	71.028
	17	GluN1-1a	1000	(R)-OF-NB1	-166	-487	-178	-128	96.2617
	17	GluN1-1a	10000	(R)-OF-NB1	-166	-487	-162	-128	101.246
	17	GluN1-1a	30000	(R)-OF-NB1	-166	-487	-156	-128	103.115
	18	GluN1-1a	1	(R)-OF-NB1	-283	-582	-586	-272	-1.33779
	18	GluN1-1a	10	(R)-OF-NB1	-283	-582	-578	-272	1.33779
	18	GluN1-1a	100	(R)-OF-NB1	-283	-582	-459	-272	41.1371
	18	GluN1-1a	1000	(R)-OF-NB1	-283	-582	-370	-272	70.903
	18	GluN1-1a	10000	(R)-OF-NB1	-283	-582	-330	-272	84.2809
	18	GluN1-1a	30000	(R)-OF-NB1	-283	-582	-308	-272	91.6388
	19	GluN1-1a	1	(R)-OF-NB1	-271	-718	-718	-115	0
	19	GluN1-1a	10	(R)-OF-NB1	-271	-718	-502	-115	48.3222
	19	GluN1-1a	100	(R)-OF-NB1	-271	-718	-330	-115	86.8009
	19	GluN1-1a	1000	(R)-OF-NB1	-271	-718	-260	-115	102.461
	19	GluN1-1a	10000	(R)-OF-NB1	-271	-718	-221	-115	111.186
	19	GluN1-1a	30000	(R)-OF-NB1	-271	-718	-192	-115	117.673
	20	GluN1-1a	1	(R)-OF-NB1	-214	-598	-587	-977	2.86458
	20	GluN1-1a	10	(R)-OF-NB1	-214	-598	-434	-977	42.7083
	20	GluN1-1a	100	(R)-OF-NB1	-214	-598	-276	-977	83.8542
	20	GluN1-1a	1000	(R)-OF-NB1	-214	-598	-197	-977	104.427
	20	GluN1-1a	10000	(R)-OF-NB1	-214	-598	-167	-977	112.24
	20	GluN1-1a	30000	(R)-OF-NB1	-214	-598	-151	-977	116.406
	21	GluN1-1a	1	(R)-OF-NB1	-237	-666	-640	-164	6.06061
	21	GluN1-1a	10	(R)-OF-NB1	-237	-666	-513	-164	35.6643
	21	GluN1-1a	100	(R)-OF-NB1	-237	-666	-349	-164	73.8928
	21	GluN1-1a	1000	(R)-OF-NB1	-237	-666	-269	-164	92.5408
	21	GluN1-1a	10000	(R)-OF-NB1	-237	-666	-237	-164	100
	21	GluN1-1a	30000	(R)-OF-NB1	-237	-666	-221	-164	103.73
	1	GluN1-1a	1	(R)-OF-NB1	-201	-1480	-1330	-141	11.7279
	1	GluN1-1a	10	(R)-OF-NB1	-201	-1480	-1156	-141	25.3323
	1	GluN1-1a	100	(R)-OF-NB1	-201	-1480	-1104	-141	29.398
	1	GluN1-1a	1000	(R)-OF-NB1	-201	-1480	-432	-141	81.939
	1	GluN1-1a	10000	(R)-OF-NB1	-201	-1480	-309	-141	91.5559
	1	GluN1-1a	30000	(R)-OF-NB1	-201	-1480	-287	-141	93.276
	4	GluN1-1a	1	(R)-OF-NB1	-63	-896	-732	-57	19.6879
	4	GluN1-1a	10	(R)-OF-NB1	-63	-896	-646	-57	30.012
	4	GluN1-1a	100	(R)-OF-NB1	-63	-896	-576	-57	38.4154
	4	GluN1-1a	1000	(R)-OF-NB1	-63	-896	-239	-57	78.8715
	4	GluN1-1a	10000	(R)-OF-NB1	-63	-896	-171	-57	87.0348
	4	GluN1-1a	30000	(R)-OF-NB1	-63	-896	-146	-57	90.036
	10	GluN1-1a	1	(R)-OF-NB1	-1105	-2647	-2540	-873	6.93904
	10	GluN1-1a	10	(R)-OF-NB1	-1105	-2647	-2384	-873	17.0558
	10	GluN1-1a	100	(R)-OF-NB1	-1105	-2647	-2100	-873	35.4734
	10	GluN1-1a	1000	(R)-OF-NB1	-1105	-2647	-1151	-873	97.0169
	10	GluN1-1a	10000	(R)-OF-NB1	-1105	-2647	-1016	-873	105.772
	10	GluN1-1a	30000	(R)-OF-NB1	-1105	-2647	-999	-873	106.874
	1	GluN1-1b	1	(R)-OF-NB1	-54	-1409	-1404	-72	0.369
	1	GluN1-1b	10	(R)-OF-NB1	-54	-1409	-1355	-72	3.98524
	1	GluN1-1b	100	(R)-OF-NB1	-54	-1409	-1351	-72	4.28044
	1	GluN1-1b	1000	(R)-OF-NB1	-54	-1409	-310	-72	81.107
	1	GluN1-1b	10000	(R)-OF-NB1	-54	-1409	-215	-72	88.1181
	1	GluN1-1b	30000	(R)-OF-NB1	-54	-1409	-176	-72	90.9963
	4	GluN1-1b	1	(R)-OF-NB1	-46	-1336	-1337	-64	-0.07752
	4	GluN1-1b	10	(R)-OF-NB1	-46	-1336	-1335	-64	0.07752
	4	GluN1-1b	100	(R)-OF-NB1	-46	-1336	-1263	-64	5.65891
	4	GluN1-1b	1000	(R)-OF-NB1	-46	-1336	-375	-64	74.4961
	4	GluN1-1b	10000	(R)-OF-NB1	-46	-1336	-249	-64	84.2636
	4	GluN1-1b	30000	(R)-OF-NB1	-46	-1336	-213	-64	87.0543
	5	GluN1-1b	1	(R)-OF-NB1	-67	-1854	-1853	-101	0.05596
	5	GluN1-1b	10	(R)-OF-NB1	-67	-1854	-1854	-101	0
	5	GluN1-1b	100	(R)-OF-NB1	-67	-1854	-1862	-101	-0.44768
	5	GluN1-1b	1000	(R)-OF-NB1	-67	-1854	-663	-101	66.648
	5	GluN1-1b	10000	(R)-OF-NB1	-67	-1854	-369	-101	83.1002
	5	GluN1-1b	30000	(R)-OF-NB1	-67	-1854	-333	-101	85.1147
	6	GluN1-1b	1	(R)-OF-NB1	-59	-2294	-2293	-102	0.04474
	6	GluN1-1b	10	(R)-OF-NB1	-59	-2294	-2292	-102	0.08949
	6	GluN1-1b	100	(R)-OF-NB1	-59	-2294	-2292	-102	0.08949
	6	GluN1-1b	1000	(R)-OF-NB1	-59	-2294	-641	-102	73.9597
	6	GluN1-1b	10000	(R)-OF-NB1	-59	-2294	-402	-102	84.6532
	6	GluN1-1b	30000	(R)-OF-NB1	-59	-2294	-371	-102	86.0403
	7	GluN1-1b	1	(R)-OF-NB1	-70	-3357	-3356	-106	0.03042
	7	GluN1-1b	10	(R)-OF-NB1	-70	-3357	-3478	-106	-3.68117
	7	GluN1-1b	100	(R)-OF-NB1	-70	-3357	-3472	-106	-3.49863
	7	GluN1-1b	1000	(R)-OF-NB1	-70	-3357	-986	-106	72.1326
	7	GluN1-1b	10000	(R)-OF-NB1	-70	-3357	-638	-106	82.7198
	7	GluN1-1b	30000	(R)-OF-NB1	-70	-3357	-567	-106	84.8798
	10	GluN1-1b	1	(R)-OF-NB1	-75	-2482	-2481	-125	0.04155
	10	GluN1-1b	10	(R)-OF-NB1	-75	-2482	-2482	-125	0
	10	GluN1-1b	100	(R)-OF-NB1	-75	-2482	-2632	-125	-6.23182
	10	GluN1-1b	1000	(R)-OF-NB1	-75	-2482	-659	-125	75.7374
	10	GluN1-1b	10000	(R)-OF-NB1	-75	-2482	-430	-125	85.2514
	10	GluN1-1b	30000	(R)-OF-NB1	-75	-2482	-336	-125	89.1566
	15	GluN1-1a	1	(R)-OF-NB1	-78	-2689	-2690	-173	-0.0383
	15	GluN1-1a	10	(R)-OF-NB1	-78	-2689	-2540	-173	5.70663
	15	GluN1-1a	100	(R)-OF-NB1	-78	-2689	-1438	-173	47.9127
	15	GluN1-1a	1000	(R)-OF-NB1	-78	-2689	-763	-173	73.7648
	15	GluN1-1a	10000	(R)-OF-NB1	-78	-2689	-533	-173	82.5737
	15	GluN1-1a	30000	(R)-OF-NB1	-78	-2689	-409	-173	87.3229
	19	GluN1-1a	1	(R)-OF-NB1	-185	-6870	-6863	-337	0.10471
	19	GluN1-1a	10	(R)-OF-NB1	-185	-6870	-6858	-337	0.17951
	19	GluN1-1a	100	(R)-OF-NB1	-185	-6870	-3449	-337	51.1743
	19	GluN1-1a	1000	(R)-OF-NB1	-185	-6870	-2070	-337	71.8025
	19	GluN1-1a	10000	(R)-OF-NB1	-185	-6870	-1404	-337	81.7652
	19	GluN1-1a	30000	(R)-OF-NB1	-185	-6870	-1111	-337	86.1481

## Sheet: Figure1c,d
	GluN1-1b/ GluN2B			GluN1-1a/ GluN2B
	time (ms)	current (μA)		time (ms)	current (μA)
	0	-0.047		0	-0.19836
	10	-0.04578		10	-0.19897
	20	-0.047		20	-0.19775
	30	-0.04211		30	-0.20081
	40	-0.047		40	-0.19836
	50	-0.04517		50	-0.19775
	60	-0.04334		60	-0.19592
	70	-0.04761		70	-0.20081
	80	-0.04761		80	-0.19531
	90	-0.04334		90	-0.20386
	100	-0.04761		100	-0.19592
	110	-0.04822		110	-0.20142
	120	-0.04578		120	-0.19531
	130	-0.04395		130	-0.2002
	140	-0.04639		140	-0.19775
	150	-0.04761		150	-0.2002
	160	-0.0415		160	-0.19531
	170	-0.04761		170	-0.19897
	180	-0.04517		180	-0.19653
	190	-0.04639		190	-0.20081
	200	-0.04761		200	-0.20142
	210	-0.04273		210	-0.19592
	220	-0.04578		220	-0.19836
	230	-0.04639		230	-0.19653
	240	-0.04273		240	-0.19592
	250	-0.05005		250	-0.20142
	260	-0.04395		260	-0.19836
	270	-0.047		270	-0.20142
	280	-0.047		280	-0.2002
	290	-0.04578		290	-0.20081
	300	-0.04639		300	-0.2002
	310	-0.047		310	-0.19897
	320	-0.04578		320	-0.20081
	330	-0.04578		330	-0.20081
	340	-0.047		340	-0.20264
	350	-0.04883		350	-0.20081
	360	-0.04273		360	-0.20081
	370	-0.047		370	-0.19897
	380	-0.04639		380	-0.2002
	390	-0.04578		390	-0.20203
	400	-0.04761		400	-0.20142
	410	-0.047		410	-0.19897
	420	-0.04395		420	-0.20081
	430	-0.04639		430	-0.19714
	440	-0.04883		440	-0.2002
	450	-0.04944		450	-0.19775
	460	-0.04517		460	-0.19897
	470	-0.04395		470	-0.19897
	480	-0.04334		480	-0.19836
	490	-0.04822		490	-0.20203
	500	-0.04822		500	-0.19653
	510	-0.04517		510	-0.19836
	520	-0.04334		520	-0.20081
	530	-0.04639		530	-0.2002
	540	-0.04028		540	-0.20081
	550	-0.05005		550	-0.19897
	560	-0.047		560	-0.2002
	570	-0.04334		570	-0.19897
	580	-0.04395		580	-0.20264
	590	-0.04639		590	-0.19836
	600	-0.04761		600	-0.19897
	610	-0.04639		610	-0.19775
	620	-0.04517		620	-0.20203
	630	-0.047		630	-0.20081
	640	-0.04395		640	-0.19836
	650	-0.04944		650	-0.19775
	660	-0.047		660	-0.19653
	670	-0.04517		670	-0.19775
	680	-0.04334		680	-0.19775
	690	-0.04578		690	-0.2002
	700	-0.04883		700	-0.19775
	710	-0.04578		710	-0.19836
	720	-0.04517		720	-0.19653
	730	-0.04639		730	-0.2002
	740	-0.04334		740	-0.20081
	750	-0.04578		750	-0.20203
	760	-0.04578		760	-0.19836
	770	-0.04761		770	-0.2002
	780	-0.04517		780	-0.19775
	790	-0.04639		790	-0.20142
	800	-0.04639		800	-0.19775
	810	-0.04334		810	-0.19592
	820	-0.04822		820	-0.19653
	830	-0.04639		830	-0.19592
	840	-0.04273		840	-0.19775
	850	-0.05066		850	-0.19714
	860	-0.04395		860	-0.19897
	870	-0.04761		870	-0.19653
	880	-0.04334		880	-0.19592
	890	-0.04822		890	-0.20081
	900	-0.047		900	-0.19775
	910	-0.047		910	-0.19714
	920	-0.047		920	-0.19714
	930	-0.04639		930	-0.19775
	940	-0.04395		940	-0.19836
	950	-0.04883		950	-0.2002
	960	-0.04334		960	-0.2002
	970	-0.047		970	-0.19775
	980	-0.04517		980	-0.20203
	990	-0.04578		990	-0.20325
	1000	-0.04761		1000	-0.19897
	1010	-0.04822		1010	-0.20142
	1020	-0.04211		1020	-0.2002
	1030	-0.04639		1030	-0.2002
	1040	-0.04517		1040	-0.2002
	1050	-0.04822		1050	-0.20447
	1060	-0.04517		1060	-0.2002
	1070	-0.047		1070	-0.20142
	1080	-0.04395		1080	-0.20142
	1090	-0.04761		1090	-0.20264
	1100	-0.04761		1100	-0.19897
	1110	-0.04517		1110	-0.20203
	1120	-0.04639		1120	-0.19836
	1130	-0.04517		1130	-0.20081
	1140	-0.04761		1140	-0.19836
	1150	-0.04822		1150	-0.20081
	1160	-0.0415		1160	-0.19897
	1170	-0.04395		1170	-0.20386
	1180	-0.04639		1180	-0.2002
	1190	-0.04761		1190	-0.20447
	1200	-0.04822		1200	-0.2002
	1210	-0.04639		1210	-0.20264
	1220	-0.04211		1220	-0.2002
	1230	-0.04334		1230	-0.20081
	1240	-0.04761		1240	-0.20142
	1250	-0.04761		1250	-0.20508
	1260	-0.04334		1260	-0.19836
	1270	-0.04822		1270	-0.20264
	1280	-0.04395		1280	-0.20081
	1290	-0.04578		1290	-0.20081
	1300	-0.04761		1300	-0.20081
	1310	-0.04639		1310	-0.19897
	1320	-0.04517		1320	-0.20264
	1330	-0.04517		1330	-0.20203
	1340	-0.04334		1340	-0.20081
	1350	-0.047		1350	-0.19897
	1360	-0.04639		1360	-0.20081
	1370	-0.04334		1370	-0.20264
	1380	-0.04761		1380	-0.20447
	1390	-0.04639		1390	-0.20508
	1400	-0.04517		1400	-0.20203
	1410	-0.04761		1410	-0.20142
	1420	-0.047		1420	-0.20142
	1430	-0.04334		1430	-0.20264
	1440	-0.04517		1440	-0.20203
	1450	-0.05005		1450	-0.20325
	1460	-0.04395		1460	-0.19836
	1470	-0.047		1470	-0.20325
	1480	-0.04761		1480	-0.19836
	1490	-0.04334		1490	-0.20325
	1500	-0.047		1500	-0.20203
	1510	-0.04639		1510	-0.20447
	1520	-0.04578		1520	-0.20203
	1530	-0.04334		1530	-0.20325
	1540	-0.04395		1540	-0.20264
	1550	-0.047		1550	-0.20081
	1560	-0.04517		1560	-0.20081
	1570	-0.04517		1570	-0.20142
	1580	-0.04578		1580	-0.20142
	1590	-0.04517		1590	-0.20508
	1600	-0.04883		1600	-0.20264
	1610	-0.04211		1610	-0.20325
	1620	-0.04395		1620	-0.20508
	1630	-0.04578		1630	-0.20325
	1640	-0.047		1640	-0.20142
	1650	-0.04822		1650	-0.20508
	1660	-0.04517		1660	-0.19897
	1670	-0.04334		1670	-0.20569
	1680	-0.04761		1680	-0.19897
	1690	-0.04639		1690	-0.20508
	1700	-0.047		1700	-0.20325
	1710	-0.04334		1710	-0.20508
	1720	-0.04395		1720	-0.19897
	1730	-0.047		1730	-0.20447
	1740	-0.04639		1740	-0.19775
	1750	-0.05005		1750	-0.20203
	1760	-0.04517		1760	-0.20142
	1770	-0.04273		1770	-0.20203
	1780	-0.04578		1780	-0.2002
	1790	-0.047		1790	-0.20203
	1800	-0.04578		1800	-0.19714
	1810	-0.04944		1810	-0.20386
	1820	-0.04395		1820	-0.2002
	1830	-0.04334		1830	-0.20386
	1840	-0.047		1840	-0.2002
	1850	-0.04761		1850	-0.20508
	1860	-0.04761		1860	-0.19897
	1870	-0.04517		1870	-0.20447
	1880	-0.04517		1880	-0.19897
	1890	-0.04822		1890	-0.20203
	1900	-0.04883		1900	-0.20142
	1910	-0.04334		1910	-0.20325
	1920	-0.04761		1920	-0.2063
	1930	-0.04578		1930	-0.20142
	1940	-0.0415		1940	-0.20203
	1950	-0.04883		1950	-0.20264
	1960	-0.04578		1960	-0.20264
	1970	-0.04334		1970	-0.20325
	1980	-0.04761		1980	-0.20325
	1990	-0.04578		1990	-0.20081
	2000	-0.04639		2000	-0.20325
	2010	-0.04639		2010	-0.20081
	2020	-0.04517		2020	-0.20203
	2030	-0.04883		2030	-0.20081
	2040	-0.04395		2040	-0.20325
	2050	-0.047		2050	-0.20447
	2060	-0.04883		2060	-0.20203
	2070	-0.04578		2070	-0.20203
	2080	-0.04334		2080	-0.20325
	2090	-0.04639		2090	-0.20508
	2100	-0.04822		2100	-0.19897
	2110	-0.04578		2110	-0.20081
	2120	-0.04761		2120	-0.20081
	2130	-0.04395		2130	-0.20569
	2140	-0.04517		2140	-0.20569
	2150	-0.04334		2150	-0.20447
	2160	-0.04578		2160	-0.20508
	2170	-0.047		2170	-0.20203
	2180	-0.04273		2180	-0.20264
	2190	-0.047		2190	-0.20386
	2200	-0.04822		2200	-0.2002
	2210	-0.04517		2210	-0.20264
	2220	-0.047		2220	-0.20264
	2230	-0.047		2230	-0.20264
	2240	-0.04517		2240	-0.20081
	2250	-0.04761		2250	-0.20264
	2260	-0.04517		2260	-0.19897
	2270	-0.04639		2270	-0.20386
	2280	-0.04761		2280	-0.2002
	2290	-0.04334		2290	-0.20386
	2300	-0.04639		2300	-0.20386
	2310	-0.04761		2310	-0.20203
	2320	-0.04578		2320	-0.20264
	2330	-0.04761		2330	-0.20386
	2340	-0.04761		2340	-0.20325
	2350	-0.047		2350	-0.20752
	2360	-0.04578		2360	-0.20264
	2370	-0.04578		2370	-0.20325
	2380	-0.04639		2380	-0.2002
	2390	-0.04517		2390	-0.20325
	2400	-0.04883		2400	-0.20447
	2410	-0.04639		2410	-0.20691
	2420	-0.04395		2420	-0.20386
	2430	-0.04761		2430	-0.2063
	2440	-0.04639		2440	-0.20264
	2450	-0.04822		2450	-0.20325
	2460	-0.047		2460	-0.2063
	2470	-0.04639		2470	-0.20325
	2480	-0.047		2480	-0.20325
	2490	-0.04822		2490	-0.20081
	2500	-0.04639		2500	-0.2002
	2510	-0.04761		2510	-0.20508
	2520	-0.04517		2520	-0.20081
	2530	-0.04578		2530	-0.20203
	2540	-0.04761		2540	-0.20081
	2550	-0.04944		2550	-0.2002
	2560	-0.04578		2560	-0.20081
	2570	-0.04822		2570	-0.20325
	2580	-0.04822		2580	-0.19897
	2590	-0.047		2590	-0.20264
	2600	-0.04822		2600	-0.19775
	2610	-0.04944		2610	-0.20203
	2620	-0.04273		2620	-0.19897
	2630	-0.04883		2630	-0.20386
	2640	-0.04639		2640	-0.19775
	2650	-0.04822		2650	-0.20386
	2660	-0.04761		2660	-0.20142
	2670	-0.047		2670	-0.20508
	2680	-0.04578		2680	-0.20081
	2690	-0.04883		2690	-0.20569
	2700	-0.04639		2700	-0.20142
	2710	-0.047		2710	-0.20203
	2720	-0.04639		2720	-0.20386
	2730	-0.047		2730	-0.20813
	2740	-0.04578		2740	-0.20386
	2750	-0.04822		2750	-0.20264
	2760	-0.04578		2760	-0.20325
	2770	-0.04639		2770	-0.20569
	2780	-0.04334		2780	-0.2063
	2790	-0.04639		2790	-0.20752
	2800	-0.047		2800	-0.20081
	2810	-0.04639		2810	-0.20325
	2820	-0.047		2820	-0.20142
	2830	-0.04578		2830	-0.20325
	2840	-0.04395		2840	-0.20447
	2850	-0.05005		2850	-0.20447
	2860	-0.047		2860	-0.20386
	2870	-0.04761		2870	-0.20081
	2880	-0.04273		2880	-0.20142
	2890	-0.04639		2890	-0.20203
	2900	-0.04761		2900	-0.20142
	2910	-0.04883		2910	-0.20081
	2920	-0.04761		2920	-0.20081
	2930	-0.04639		2930	-0.20081
	2940	-0.04639		2940	-0.20447
	2950	-0.04761		2950	-0.20142
	2960	-0.04517		2960	-0.19714
	2970	-0.04639		2970	-0.20142
	2980	-0.04517		2980	-0.19714
	2990	-0.04639		2990	-0.20264
	3000	-0.047		3000	-0.20203
	3010	-0.04639		3010	-0.20691
	3020	-0.04517		3020	-0.20142
	3030	-0.047		3030	-0.20508
	3040	-0.04578		3040	-0.20081
	3050	-0.04639		3050	-0.20874
	3060	-0.047		3060	-0.20325
	3070	-0.04883		3070	-0.2063
	3080	-0.04761		3080	-0.20264
	3090	-0.04334		3090	-0.20813
	3100	-0.04578		3100	-0.20447
	3110	-0.04578		3110	-0.20508
	3120	-0.04273		3120	-0.20508
	3130	-0.04639		3130	-0.20508
	3140	-0.04761		3140	-0.20386
	3150	-0.04578		3150	-0.2063
	3160	-0.04761		3160	-0.2063
	3170	-0.04334		3170	-0.20508
	3180	-0.04517		3180	-0.20386
	3190	-0.04578		3190	-0.20386
	3200	-0.04517		3200	-0.20325
	3210	-0.04334		3210	-0.2063
	3220	-0.04639		3220	-0.20325
	3230	-0.047		3230	-0.20264
	3240	-0.04761		3240	-0.2063
	3250	-0.04761		3250	-0.20325
	3260	-0.04578		3260	-0.20203
	3270	-0.04761		3270	-0.20569
	3280	-0.04517		3280	-0.20081
	3290	-0.04517		3290	-0.20203
	3300	-0.04639		3300	-0.20386
	3310	-0.04639		3310	-0.20081
	3320	-0.04395		3320	-0.20508
	3330	-0.04578		3330	-0.20142
	3340	-0.04578		3340	-0.20203
	3350	-0.047		3350	-0.2002
	3360	-0.04761		3360	-0.2002
	3370	-0.04883		3370	-0.20203
	3380	-0.04639		3380	-0.20325
	3390	-0.04395		3390	-0.20264
	3400	-0.04761		3400	-0.20447
	3410	-0.04639		3410	-0.20142
	3420	-0.04639		3420	-0.20447
	3430	-0.04761		3430	-0.20325
	3440	-0.04517		3440	-0.20203
	3450	-0.04395		3450	-0.20081
	3460	-0.04578		3460	-0.20081
	3470	-0.04883		3470	-0.20447
	3480	-0.04639		3480	-0.20508
	3490	-0.04578		3490	-0.20569
	3500	-0.04395		3500	-0.20325
	3510	-0.04944		3510	-0.20203
	3520	-0.04639		3520	-0.20142
	3530	-0.04578		3530	-0.20447
	3540	-0.04639		3540	-0.20691
	3550	-0.047		3550	-0.20264
	3560	-0.04578		3560	-0.20142
	3570	-0.04883		3570	-0.20264
	3580	-0.04517		3580	-0.20203
	3590	-0.04578		3590	-0.2063
	3600	-0.04395		3600	-0.20203
	3610	-0.04883		3610	-0.20386
	3620	-0.04761		3620	-0.20081
	3630	-0.04822		3630	-0.20569
	3640	-0.04273		3640	-0.20142
	3650	-0.04761		3650	-0.20569
	3660	-0.04578		3660	-0.20142
	3670	-0.04639		3670	-0.2063
	3680	-0.047		3680	-0.19897
	3690	-0.04639		3690	-0.20386
	3700	-0.04334		3700	-0.2063
	3710	-0.04578		3710	-0.20325
	3720	-0.047		3720	-0.20203
	3730	-0.047		3730	-0.20386
	3740	-0.04578		3740	-0.20264
	3750	-0.04578		3750	-0.20569
	3760	-0.04639		3760	-0.20325
	3770	-0.04395		3770	-0.20264
	3780	-0.04822		3780	-0.20386
	3790	-0.04639		3790	-0.20203
	3800	-0.04822		3800	-0.20386
	3810	-0.04639		3810	-0.20264
	3820	-0.04517		3820	-0.20325
	3830	-0.04761		3830	-0.20447
	3840	-0.04883		3840	-0.20264
	3850	-0.04517		3850	-0.20325
	3860	-0.04517		3860	-0.20508
	3870	-0.047		3870	-0.20264
	3880	-0.04578		3880	-0.20203
	3890	-0.04761		3890	-0.20264
	3900	-0.04883		3900	-0.20386
	3910	-0.04578		3910	-0.20447
	3920	-0.04639		3920	-0.20386
	3930	-0.04395		3930	-0.20325
	3940	-0.04761		3940	-0.20325
	3950	-0.04883		3950	-0.20447
	3960	-0.04578		3960	-0.20447
	3970	-0.04639		3970	-0.20447
	3980	-0.04761		3980	-0.20386
	3990	-0.04822		3990	-0.20203
	4000	-0.04395		4000	-0.20447
	4010	-0.04822		4010	-0.20325
	4020	-0.04517		4020	-0.20569
	4030	-0.04395		4030	-0.20325
	4040	-0.04517		4040	-0.20203
	4050	-0.04761		4050	-0.20752
	4060	-0.04639		4060	-0.20264
	4070	-0.04761		4070	-0.20569
	4080	-0.04822		4080	-0.20325
	4090	-0.04639		4090	-0.20508
	4100	-0.04639		4100	-0.19897
	4110	-0.04883		4110	-0.20264
	4120	-0.04334		4120	-0.19897
	4130	-0.04578		4130	-0.20508
	4140	-0.047		4140	-0.19897
	4150	-0.04395		4150	-0.20325
	4160	-0.04578		4160	-0.19775
	4170	-0.04761		4170	-0.20142
	4180	-0.04578		4180	-0.2002
	4190	-0.04517		4190	-0.20386
	4200	-0.04517		4200	-0.2002
	4210	-0.04761		4210	-0.20264
	4220	-0.04517		4220	-0.19836
	4230	-0.04395		4230	-0.20203
	4240	-0.04395		4240	-0.20081
	4250	-0.04578		4250	-0.20142
	4260	-0.04639		4260	-0.19775
	4270	-0.04822		4270	-0.19836
	4280	-0.04517		4280	-0.20142
	4290	-0.04517		4290	-0.20264
	4300	-0.04517		4300	-0.20203
	4310	-0.04578		4310	-0.20325
	4320	-0.04883		4320	-0.20142
	4330	-0.04639		4330	-0.2002
	4340	-0.04273		4340	-0.20325
	4350	-0.04822		4350	-0.20203
	4360	-0.04578		4360	-0.2002
	4370	-0.04639		4370	-0.2002
	4380	-0.04761		4380	-0.19653
	4390	-0.04883		4390	-0.20203
	4400	-0.04578		4400	-0.20142
	4410	-0.04639		4410	-0.20386
	4420	-0.04578		4420	-0.2002
	4430	-0.047		4430	-0.20203
	4440	-0.04639		4440	-0.20203
	4450	-0.047		4450	-0.20264
	4460	-0.04517		4460	-0.19897
	4470	-0.04578		4470	-0.19714
	4480	-0.04639		4480	-0.19836
	4490	-0.04639		4490	-0.20203
	4500	-0.04517		4500	-0.2002
	4510	-0.04639		4510	-0.20447
	4520	-0.04517		4520	-0.19653
	4530	-0.04761		4530	-0.20325
	4540	-0.04822		4540	-0.19775
	4550	-0.04334		4550	-0.20264
	4560	-0.04639		4560	-0.20081
	4570	-0.04639		4570	-0.20142
	4580	-0.04761		4580	-0.19836
	4590	-0.04578		4590	-0.20142
	4600	-0.04822		4600	-0.20081
	4610	-0.047		4610	-0.20203
	4620	-0.04578		4620	-0.20142
	4630	-0.04761		4630	-0.19897
	4640	-0.04639		4640	-0.20203
	4650	-0.04517		4650	-0.20081
	4660	-0.04578		4660	-0.2002
	4670	-0.04517		4670	-0.20264
	4680	-0.04578		4680	-0.19836
	4690	-0.04639		4690	-0.20081
	4700	-0.04639		4700	-0.20142
	4710	-0.04639		4710	-0.2002
	4720	-0.04578		4720	-0.20264
	4730	-0.047		4730	-0.20081
	4740	-0.04639		4740	-0.20081
	4750	-0.04578		4750	-0.20264
	4760	-0.04761		4760	-0.19775
	4770	-0.04517		4770	-0.20447
	4780	-0.04761		4780	-0.20203
	4790	-0.04334		4790	-0.20081
	4800	-0.047		4800	-0.20081
	4810	-0.04822		4810	-0.20081
	4820	-0.04639		4820	-0.20142
	4830	-0.04517		4830	-0.20325
	4840	-0.04517		4840	-0.19897
	4850	-0.04761		4850	-0.19897
	4860	-0.04822		4860	-0.19897
	4870	-0.04517		4870	-0.19836
	4880	-0.047		4880	-0.20203
	4890	-0.04517		4890	-0.20203
	4900	-0.04273		4900	-0.20081
	4910	-0.047		4910	-0.2002
	4920	-0.04822		4920	-0.19836
	4930	-0.04578		4930	-0.20203
	4940	-0.04334		4940	-0.20081
	4950	-0.047		4950	-0.20325
	4960	-0.04578		4960	-0.19714
	4970	-0.047		4970	-0.20386
	4980	-0.04944		4980	-0.19836
	4990	-0.04395		4990	-0.20508
	5000	-0.04517		5000	-0.19836
	5010	-0.047		5010	-0.19897
	5020	-0.04639		5020	-0.19714
	5030	-0.04517		5030	-0.20203
	5040	-0.04639		5040	-0.20264
	5050	-0.047		5050	-0.20142
	5060	-0.04639		5060	-0.19836
	5070	-0.04639		5070	-0.2002
	5080	-0.04639		5080	-0.19897
	5090	-0.04822		5090	-0.20386
	5100	-0.04761		5100	-0.20142
	5110	-0.04334		5110	-0.20447
	5120	-0.04822		5120	-0.19714
	5130	-0.04822		5130	-0.20203
	5140	-0.04334		5140	-0.19775
	5150	-0.04883		5150	-0.20325
	5160	-0.04761		5160	-0.19897
	5170	-0.04761		5170	-0.2002
	5180	-0.04822		5180	-0.19653
	5190	-0.04761		5190	-0.2002
	5200	-0.04395		5200	-0.19836
	5210	-0.04761		5210	-0.20264
	5220	-0.04578		5220	-0.19775
	5230	-0.047		5230	-0.20264
	5240	-0.04578		5240	-0.19653
	5250	-0.04822		5250	-0.20203
	5260	-0.047		5260	-0.19897
	5270	-0.04211		5270	-0.20264
	5280	-0.04761		5280	-0.19592
	5290	-0.047		5290	-0.20203
	5300	-0.04639		5300	-0.19775
	5310	-0.04761		5310	-0.20264
	5320	-0.04273		5320	-0.19592
	5330	-0.04395		5330	-0.20203
	5340	-0.04761		5340	-0.19653
	5350	-0.04761		5350	-0.2002
	5360	-0.04761		5360	-0.19714
	5370	-0.047		5370	-0.19897
	5380	-0.04639		5380	-0.19897
	5390	-0.04578		5390	-0.19775
	5400	-0.04822		5400	-0.19775
	5410	-0.04639		5410	-0.19714
	5420	-0.04273		5420	-0.2002
	5430	-0.04883		5430	-0.20203
	5440	-0.04761		5440	-0.19836
	5450	-0.04761		5450	-0.19775
	5460	-0.047		5460	-0.19897
	5470	-0.04578		5470	-0.20386
	5480	-0.047		5480	-0.20264
	5490	-0.047		5490	-0.20203
	5500	-0.047		5500	-0.20081
	5510	-0.04822		5510	-0.20203
	5520	-0.04395		5520	-0.20203
	5530	-0.04883		5530	-0.20691
	5540	-0.04334		5540	-0.20325
	5550	-0.04395		5550	-0.20386
	5560	-0.04761		5560	-0.20691
	5570	-0.04883		5570	-0.20691
	5580	-0.04395		5580	-0.21484
	5590	-0.04761		5590	-0.2124
	5600	-0.04578		5600	-0.21362
	5610	-0.04761		5610	-0.21606
	5620	-0.04883		5620	-0.21973
	5630	-0.04761		5630	-0.22522
	5640	-0.04273		5640	-0.22644
	5650	-0.04822		5650	-0.2301
	5660	-0.04822		5660	-0.23438
	5670	-0.04761		5670	-0.23865
	5680	-0.04395		5680	-0.24048
	5690	-0.04883		5690	-0.24963
	5700	-0.04639		5700	-0.24963
	5710	-0.04517		5710	-0.25757
	5720	-0.047		5720	-0.26062
	5730	-0.04761		5730	-0.27161
	5740	-0.04578		5740	-0.27771
	5750	-0.04395		5750	-0.28442
	5760	-0.04334		5760	-0.28992
	5770	-0.047		5770	-0.29907
	5780	-0.04639		5780	-0.3064
	5790	-0.04578		5790	-0.31921
	5800	-0.047		5800	-0.32959
	5810	-0.04334		5810	-0.33875
	5820	-0.04395		5820	-0.34912
	5830	-0.04761		5830	-0.36072
	5840	-0.04639		5840	-0.36865
	5850	-0.04822		5850	-0.38452
	5860	-0.04639		5860	-0.39246
	5870	-0.04334		5870	-0.40955
	5880	-0.04639		5880	-0.4187
	5890	-0.04822		5890	-0.43335
	5900	-0.04517		5900	-0.44861
	5910	-0.0415		5910	-0.46021
	5920	-0.047		5920	-0.46936
	5930	-0.047		5930	-0.48828
	5940	-0.04578		5940	-0.5011
	5950	-0.04578		5950	-0.5188
	5960	-0.04761		5960	-0.53223
	5970	-0.047		5970	-0.54932
	5980	-0.04517		5980	-0.56091
	5990	-0.047		5990	-0.57983
	6000	-0.04578		6000	-0.5957
	6010	-0.04395		6010	-0.61279
	6020	-0.04517		6020	-0.62805
	6030	-0.04639		6030	-0.64819
	6040	-0.04761		6040	-0.66101
	6050	-0.04517		6050	-0.67932
	6060	-0.04883		6060	-0.69519
	6070	-0.04517		6070	-0.71411
	6080	-0.04639		6080	-0.72876
	6090	-0.04883		6090	-0.74707
	6100	-0.04578		6100	-0.76294
	6110	-0.04883		6110	-0.78125
	6120	-0.04578		6120	-0.80078
	6130	-0.04761		6130	-0.81299
	6140	-0.04334		6140	-0.83008
	6150	-0.04761		6150	-0.84473
	6160	-0.04517		6160	-0.86243
	6170	-0.047		6170	-0.87952
	6180	-0.04578		6180	-0.89783
	6190	-0.04639		6190	-0.91125
	6200	-0.04578		6200	-0.92957
	6210	-0.04761		6210	-0.94299
	6220	-0.04273		6220	-0.9613
	6230	-0.04761		6230	-0.97839
	6240	-0.04395		6240	-0.99182
	6250	-0.04822		6250	-1.0083
	6260	-0.04578		6260	-1.0242
	6270	-0.04761		6270	-1.0382
	6280	-0.04639		6280	-1.0559
	6290	-0.04273		6290	-1.0699
	6300	-0.04578		6300	-1.0815
	6310	-0.05005		6310	-1.098
	6320	-0.04578		6320	-1.109
	6330	-0.04578		6330	-1.1316
	6340	-0.04639		6340	-1.1389
	6350	-0.04639		6350	-1.1548
	6360	-0.047		6360	-1.167
	6370	-0.04944		6370	-1.1792
	6380	-0.04517		6380	-1.1902
	6390	-0.04578		6390	-1.2097
	6400	-0.04761		6400	-1.2177
	6410	-0.04639		6410	-1.2305
	6420	-0.04578		6420	-1.2396
	6430	-0.04822		6430	-1.2531
	6440	-0.04517		6440	-1.2628
	6450	-0.04578		6450	-1.275
	6460	-0.04578		6460	-1.2836
	6470	-0.04761		6470	-1.2976
	6480	-0.04639		6480	-1.3043
	6490	-0.047		6490	-1.3165
	6500	-0.04822		6500	-1.3281
	6510	-0.04578		6510	-1.3385
	6520	-0.04883		6520	-1.3458
	6530	-0.04822		6530	-1.3574
	6540	-0.04639		6540	-1.3629
	6550	-0.04822		6550	-1.3751
	6560	-0.04578		6560	-1.38
	6570	-0.04639		6570	-1.3928
	6580	-0.04639		6580	-1.3965
	6590	-0.04395		6590	-1.4075
	6600	-0.047		6600	-1.416
	6610	-0.04883		6610	-1.424
	6620	-0.04517		6620	-1.427
	6630	-0.04639		6630	-1.4343
	6640	-0.04883		6640	-1.4404
	6650	-0.04639		6650	-1.4526
	6660	-0.04761		6660	-1.4587
	6670	-0.04639		6670	-1.4648
	6680	-0.047		6680	-1.4716
	6690	-0.04761		6690	-1.4795
	6700	-0.04822		6700	-1.4844
	6710	-0.04761		6710	-1.4905
	6720	-0.04578		6720	-1.496
	6730	-0.04761		6730	-1.5015
	6740	-0.047		6740	-1.5063
	6750	-0.047		6750	-1.5131
	6760	-0.04761		6760	-1.5192
	6770	-0.04822		6770	-1.5271
	6780	-0.04395		6780	-1.5295
	6790	-0.04883		6790	-1.5332
	6800	-0.05066		6800	-1.5375
	6810	-0.04639		6810	-1.5442
	6820	-0.05066		6820	-1.5497
	6830	-0.05005		6830	-1.554
	6840	-0.047		6840	-1.5527
	6850	-0.05066		6850	-1.5625
	6860	-0.04944		6860	-1.5619
	6870	-0.05005		6870	-1.5735
	6880	-0.05066		6880	-1.5729
	6890	-0.05188		6890	-1.5796
	6900	-0.05188		6900	-1.5808
	6910	-0.05371		6910	-1.5851
	6920	-0.05188		6920	-1.5906
	6930	-0.05249		6930	-1.5979
	6940	-0.05249		6940	-1.5997
	6950	-0.05188		6950	-1.601
	6960	-0.05798		6960	-1.6064
	6970	-0.05737		6970	-1.6132
	6980	-0.05737		6980	-1.6144
	6990	-0.05798		6990	-1.6144
	7000	-0.0592		7000	-1.618
	7010	-0.05981		7010	-1.6211
	7020	-0.06165		7020	-1.6223
	7030	-0.06165		7030	-1.6266
	7040	-0.06226		7040	-1.6266
	7050	-0.0647		7050	-1.6309
	7060	-0.06775		7060	-1.6309
	7070	-0.07019		7070	-1.6388
	7080	-0.06836		7080	-1.6364
	7090	-0.07019		7090	-1.6388
	7100	-0.07263		7100	-1.6406
	7110	-0.07507		7110	-1.6412
	7120	-0.07874		7120	-1.6455
	7130	-0.08118		7130	-1.6455
	7140	-0.08118		7140	-1.651
	7150	-0.08118		7150	-1.6516
	7160	-0.08728		7160	-1.6504
	7170	-0.09033		7170	-1.6565
	7180	-0.0885		7180	-1.6541
	7190	-0.0946		7190	-1.6589
	7200	-0.09888		7200	-1.6589
	7210	-0.09888		7210	-1.6632
	7220	-0.10193		7220	-1.662
	7230	-0.10864		7230	-1.6663
	7240	-0.10742		7240	-1.6644
	7250	-0.11414		7250	-1.6742
	7260	-0.11902		7260	-1.6675
	7270	-0.1178		7270	-1.6779
	7280	-0.12268		7280	-1.6711
	7290	-0.12878		7290	-1.6754
	7300	-0.12817		7300	-1.6766
	7310	-0.13611		7310	-1.6815
	7320	-0.13855		7320	-1.6766
	7330	-0.14282		7330	-1.6815
	7340	-0.14893		7340	-1.6797
	7350	-0.1532		7350	-1.6833
	7360	-0.15381		7360	-1.6827
	7370	-0.16052		7370	-1.6901
	7380	-0.16113		7380	-1.6852
	7390	-0.16907		7390	-1.6888
	7400	-0.17517		7400	-1.6833
	7410	-0.17578		7410	-1.6925
	7420	-0.18311		7420	-1.6882
	7430	-0.18677		7430	-1.6919
	7440	-0.1886		7440	-1.6913
	7450	-0.19836		7450	-1.6931
	7460	-0.20142		7460	-1.6943
	7470	-0.20752		7470	-1.6962
	7480	-0.21179		7480	-1.6949
	7490	-0.22217		7490	-1.698
	7500	-0.22339		7500	-1.6986
	7510	-0.22827		7510	-1.7029
	7520	-0.2356		7520	-1.7004
	7530	-0.23865		7530	-1.7017
	7540	-0.24414		7540	-1.6986
	7550	-0.25269		7550	-1.7029
	7560	-0.25879		7560	-1.7029
	7570	-0.26367		7570	-1.7059
	7580	-0.26917		7580	-1.7059
	7590	-0.27588		7590	-1.7041
	7600	-0.27954		7600	-1.7053
	7610	-0.28809		7610	-1.7065
	7620	-0.29175		7620	-1.7078
	7630	-0.29907		7630	-1.7108
	7640	-0.30457		7640	-1.7065
	7650	-0.30945		7650	-1.7078
	7660	-0.31738		7660	-1.7059
	7670	-0.32288		7670	-1.7108
	7680	-0.32715		7680	-1.7096
	7690	-0.33691		7690	-1.7108
	7700	-0.34058		7700	-1.709
	7710	-0.34851		7710	-1.7108
	7720	-0.35767		7720	-1.7169
	7730	-0.3595		7730	-1.7145
	7740	-0.3656		7740	-1.7133
	7750	-0.37415		7750	-1.7145
	7760	-0.37659		7760	-1.7145
	7770	-0.3894		7770	-1.7169
	7780	-0.39246		7780	-1.7163
	7790	-0.39856		7790	-1.7181
	7800	-0.40527		7800	-1.7157
	7810	-0.41199		7810	-1.7194
	7820	-0.4187		7820	-1.7157
	7830	-0.42664		7830	-1.7181
	7840	-0.42786		7840	-1.7163
	7850	-0.43579		7850	-1.7236
	7860	-0.44312		7860	-1.7175
	7870	-0.44983		7870	-1.7242
	7880	-0.45471		7880	-1.7145
	7890	-0.46326		7890	-1.7212
	7900	-0.46814		7900	-1.723
	7910	-0.4718		7910	-1.723
	7920	-0.48035		7920	-1.72
	7930	-0.49072		7930	-1.7194
	7940	-0.49133		7940	-1.7163
	7950	-0.49683		7950	-1.7236
	7960	-0.50171		7960	-1.7218
	7970	-0.51147		7970	-1.7273
	7980	-0.51453		7980	-1.7224
	7990	-0.52612		7990	-1.7236
	8000	-0.52856		8000	-1.7236
	8010	-0.53772		8010	-1.7242
	8020	-0.53955		8020	-1.7224
	8030	-0.54993		8030	-1.7236
	8040	-0.5542		8040	-1.7261
	8050	-0.55786		8050	-1.7249
	8060	-0.56458		8060	-1.7249
	8070	-0.57129		8070	-1.7279
	8080	-0.57129		8080	-1.7218
	8090	-0.58472		8090	-1.7261
	8100	-0.58838		8100	-1.7249
	8110	-0.59204		8110	-1.7273
	8120	-0.59753		8120	-1.7267
	8130	-0.60913		8130	-1.7242
	8140	-0.60974		8140	-1.7236
	8150	-0.61584		8150	-1.7273
	8160	-0.62317		8160	-1.7249
	8170	-0.62805		8170	-1.7303
	8180	-0.63354		8180	-1.7224
	8190	-0.63843		8190	-1.7255
	8200	-0.64636		8200	-1.7224
	8210	-0.65125		8210	-1.7273
	8220	-0.65552		8220	-1.7267
	8230	-0.66162		8230	-1.7279
	8240	-0.66589		8240	-1.7236
	8250	-0.67322		8250	-1.7255
	8260	-0.6781		8260	-1.7224
	8270	-0.68237		8270	-1.7285
	8280	-0.68909		8280	-1.7249
	8290	-0.69214		8290	-1.7261
	8300	-0.70007		8300	-1.7249
	8310	-0.70496		8310	-1.7249
	8320	-0.70801		8320	-1.7273
	8330	-0.71411		8330	-1.7267
	8340	-0.71777		8340	-1.723
	8350	-0.72083		8350	-1.723
	8360	-0.72998		8360	-1.7212
	8370	-0.73364		8370	-1.7236
	8380	-0.73853		8380	-1.7249
	8390	-0.74158		8390	-1.7285
	8400	-0.7489		8400	-1.7224
	8410	-0.75256		8410	-1.7242
	8420	-0.75867		8420	-1.7273
	8430	-0.76111		8430	-1.7285
	8440	-0.76477		8440	-1.7242
	8450	-0.77209		8450	-1.7242
	8460	-0.77515		8460	-1.723
	8470	-0.78003		8470	-1.7261
	8480	-0.78857		8480	-1.7236
	8490	-0.78674		8490	-1.7285
	8500	-0.79163		8500	-1.72
	8510	-0.80078		8510	-1.7249
	8520	-0.80505		8520	-1.7224
	8530	-0.80688		8530	-1.7242
	8540	-0.81177		8540	-1.7194
	8550	-0.81726		8550	-1.7236
	8560	-0.82092		8560	-1.7157
	8570	-0.82703		8570	-1.7242
	8580	-0.82947		8580	-1.7175
	8590	-0.83313		8590	-1.7218
	8600	-0.83679		8600	-1.7224
	8610	-0.8429		8610	-1.72
	8620	-0.84412		8620	-1.7212
	8630	-0.85266		8630	-1.7181
	8640	-0.85388		8640	-1.7163
	8650	-0.85754		8650	-1.7175
	8660	-0.86304		8660	-1.7157
	8670	-0.86426		8670	-1.7188
	8680	-0.8728		8680	-1.7157
	8690	-0.87402		8690	-1.7169
	8700	-0.87524		8700	-1.7181
	8710	-0.88013		8710	-1.7188
	8720	-0.88501		8720	-1.7169
	8730	-0.88928		8730	-1.7133
	8740	-0.89172		8740	-1.712
	8750	-0.89844		8750	-1.7151
	8760	-0.89661		8760	-1.7139
	8770	-0.90393		8770	-1.7188
	8780	-0.90881		8780	-1.7133
	8790	-0.91125		8790	-1.7163
	8800	-0.91248		8800	-1.7114
	8810	-0.91919		8810	-1.7175
	8820	-0.92041		8820	-1.7151
	8830	-0.92468		8830	-1.7145
	8840	-0.92896		8840	-1.712
	8850	-0.93384		8850	-1.7145
	8860	-0.93201		8860	-1.7151
	8870	-0.93994		8870	-1.7163
	8880	-0.94116		8880	-1.712
	8890	-0.94727		8890	-1.712
	8900	-0.94849		8900	-1.7096
	8910	-0.95215		8910	-1.7126
	8920	-0.95276		8920	-1.7145
	8930	-0.96069		8930	-1.712
	8940	-0.95947		8940	-1.7108
	8950	-0.9668		8950	-1.7133
	8960	-0.96863		8960	-1.7108
	8970	-0.9729		8970	-1.7145
	8980	-0.97412		8980	-1.7114
	8990	-0.98145		8990	-1.7114
	9000	-0.98083		9000	-1.709
	9010	-0.98633		9010	-1.709
	9020	-0.98877		9020	-1.7096
	9030	-0.99243		9030	-1.7078
	9040	-0.98999		9040	-1.7047
	9050	-0.99976		9050	-1.709
	9060	-0.99976		9060	-1.701
	9070	-1.0028		9070	-1.7096
	9080	-1.0059		9080	-1.7035
	9090	-1.0083		9090	-1.7053
	9100	-1.0089		9100	-1.7029
	9110	-1.0138		9110	-1.7059
	9120	-1.0162		9120	-1.7084
	9130	-1.0223		9130	-1.7072
	9140	-1.0205		9140	-1.709
	9150	-1.026		9150	-1.7035
	9160	-1.0303		9160	-1.7072
	9170	-1.0333		9170	-1.7059
	9180	-1.0321		9180	-1.7072
	9190	-1.0364		9190	-1.7065
	9200	-1.0364		9200	-1.7017
	9210	-1.0388		9210	-1.7029
	9220	-1.0455		9220	-1.7059
	9230	-1.0498		9230	-1.701
	9240	-1.0498		9240	-1.7035
	9250	-1.0516		9250	-1.701
	9260	-1.0577		9260	-1.6943
	9270	-1.0553		9270	-1.7029
	9280	-1.0614		9280	-1.6968
	9290	-1.0626		9290	-1.701
	9300	-1.0645		9300	-1.701
	9310	-1.0669		9310	-1.6974
	9320	-1.0706		9320	-1.7029
	9330	-1.0754		9330	-1.698
	9340	-1.0742		9340	-1.6968
	9350	-1.0767		9350	-1.6992
	9360	-1.0797		9360	-1.6956
	9370	-1.0797		9370	-1.6992
	9380	-1.0858		9380	-1.6943
	9390	-1.0883		9390	-1.6937
	9400	-1.0889		9400	-1.6956
	9410	-1.0925		9410	-1.6943
	9420	-1.0913		9420	-1.6962
	9430	-1.1011		9430	-1.6956
	9440	-1.098		9440	-1.6888
	9450	-1.0986		9450	-1.6949
	9460	-1.1047		9460	-1.6913
	9470	-1.1047		9470	-1.6968
	9480	-1.1072		9480	-1.6882
	9490	-1.1127		9490	-1.6919
	9500	-1.1151		9500	-1.6864
	9510	-1.1145		9510	-1.6931
	9520	-1.1169		9520	-1.6907
	9530	-1.1243		9530	-1.6901
	9540	-1.1212		9540	-1.6864
	9550	-1.1249		9550	-1.687
	9560	-1.1267		9560	-1.6858
	9570	-1.1267		9570	-1.6876
	9580	-1.1334		9580	-1.684
	9590	-1.1383		9590	-1.6833
	9600	-1.1371		9600	-1.687
	9610	-1.1401		9610	-1.6827
	9620	-1.1377		9620	-1.6876
	9630	-1.145		9630	-1.6827
	9640	-1.1456		9640	-1.6803
	9650	-1.1462		9650	-1.6827
	9660	-1.1493		9660	-1.6803
	9670	-1.1523		9670	-1.684
	9680	-1.1499		9680	-1.6785
	9690	-1.153		9690	-1.6821
	9700	-1.156		9700	-1.6742
	9710	-1.1597		9710	-1.6809
	9720	-1.1566		9720	-1.6779
	9730	-1.1633		9730	-1.6827
	9740	-1.1603		9740	-1.6772
	9750	-1.1646		9750	-1.6766
	9760	-1.1676		9760	-1.676
	9770	-1.17		9770	-1.6803
	9780	-1.1688		9780	-1.6797
	9790	-1.1737		9790	-1.6785
	9800	-1.1737		9800	-1.6742
	9810	-1.1761		9810	-1.6754
	9820	-1.1786		9820	-1.6754
	9830	-1.1816		9830	-1.6754
	9840	-1.178		9840	-1.673
	9850	-1.1835		9850	-1.6699
	9860	-1.1829		9860	-1.6711
	9870	-1.1884		9870	-1.6754
	9880	-1.1877		9880	-1.6724
	9890	-1.1902		9890	-1.6736
	9900	-1.189		9900	-1.6681
	9910	-1.1957		9910	-1.6663
	9920	-1.1975		9920	-1.6699
	9930	-1.2		9930	-1.6675
	9940	-1.2006		9940	-1.6711
	9950	-1.2036		9950	-1.6693
	9960	-1.1993		9960	-1.6663
	9970	-1.2085		9970	-1.6718
	9980	-1.2067		9980	-1.6608
	9990	-1.2073		9990	-1.6681
	10000	-1.2097		10000	-1.6675
	10010	-1.2128		10010	-1.6656
	10020	-1.214		10020	-1.6681
	10030	-1.2177		10030	-1.6663
	10040	-1.2177		10040	-1.6632
	10050	-1.2195		10050	-1.6644
	10060	-1.2219		10060	-1.6644
	10070	-1.2219		10070	-1.6675
	10080	-1.2274		10080	-1.6632
	10090	-1.2292		10090	-1.6632
	10100	-1.2244		10100	-1.6663
	10110	-1.2286		10110	-1.6614
	10120	-1.2299		10120	-1.6626
	10130	-1.2329		10130	-1.6626
	10140	-1.2335		10140	-1.6595
	10150	-1.2347		10150	-1.662
	10160	-1.2354		10160	-1.6595
	10170	-1.2335		10170	-1.6644
	10180	-1.2402		10180	-1.6589
	10190	-1.2402		10190	-1.6595
	10200	-1.239		10200	-1.6589
	10210	-1.2451		10210	-1.6608
	10220	-1.2433		10220	-1.6571
	10230	-1.2506		10230	-1.6571
	10240	-1.2488		10240	-1.6541
	10250	-1.2506		10250	-1.6571
	10260	-1.2512		10260	-1.6547
	10270	-1.2524		10270	-1.6577
	10280	-1.2531		10280	-1.6516
	10290	-1.2561		10290	-1.6547
	10300	-1.2585		10300	-1.6534
	10310	-1.2567		10310	-1.6498
	10320	-1.2592		10320	-1.651
	10330	-1.264		10330	-1.6516
	10340	-1.2592		10340	-1.6473
	10350	-1.2646		10350	-1.6528
	10360	-1.2665		10360	-1.6449
	10370	-1.2628		10370	-1.6528
	10380	-1.2695		10380	-1.6461
	10390	-1.2689		10390	-1.651
	10400	-1.2677		10400	-1.6486
	10410	-1.2708		10410	-1.6473
	10420	-1.2732		10420	-1.6492
	10430	-1.275		10430	-1.6498
	10440	-1.2726		10440	-1.6455
	10450	-1.2775		10450	-1.6486
	10460	-1.2799		10460	-1.6449
	10470	-1.2793		10470	-1.6492
	10480	-1.2823		10480	-1.6486
	10490	-1.2823		10490	-1.6425
	10500	-1.2836		10500	-1.6437
	10510	-1.2866		10510	-1.6431
	10520	-1.2872		10520	-1.6449
	10530	-1.2909		10530	-1.6449
	10540	-1.2878		10540	-1.6418
	10550	-1.2897		10550	-1.6412
	10560	-1.2897		10560	-1.6382
	10570	-1.2933		10570	-1.6412
	10580	-1.2927		10580	-1.6382
	10590	-1.2933		10590	-1.64
	10600	-1.2921		10600	-1.637
	10610	-1.2927		10610	-1.6394
	10620	-1.2958		10620	-1.6406
	10630	-1.3013		10630	-1.6394
	10640	-1.2946		10640	-1.6394
	10650	-1.3025		10650	-1.6351
	10660	-1.2994		10660	-1.6351
	10670	-1.3037		10670	-1.6351
	10680	-1.3031		10680	-1.6345
	10690	-1.3049		10690	-1.6364
	10700	-1.3043		10700	-1.6364
	10710	-1.3074		10710	-1.6351
	10720	-1.3074		10720	-1.6351
	10730	-1.311		10730	-1.6339
	10740	-1.311		10740	-1.6333
	10750	-1.3116		10750	-1.6327
	10760	-1.3123		10760	-1.6302
	10770	-1.3153		10770	-1.6345
	10780	-1.3129		10780	-1.6321
	10790	-1.3153		10790	-1.6315
	10800	-1.3141		10800	-1.6309
	10810	-1.3141		10810	-1.6333
	10820	-1.3153		10820	-1.6302
	10830	-1.3239		10830	-1.6321
	10840	-1.3196		10840	-1.6284
	10850	-1.322		10850	-1.6296
	10860	-1.322		10860	-1.6296
	10870	-1.3214		10870	-1.6327
	10880	-1.3257		10880	-1.6254
	10890	-1.3281		10890	-1.6284
	10900	-1.3281		10900	-1.6254
	10910	-1.3287		10910	-1.6327
	10920	-1.3263		10920	-1.629
	10930	-1.3318		10930	-1.6278
	10940	-1.333		10940	-1.6229
	10950	-1.3324		10950	-1.6248
	10960	-1.3293		10960	-1.6254
	10970	-1.333		10970	-1.6296
	10980	-1.3348		10980	-1.6229
	10990	-1.3342		10990	-1.6229
	11000	-1.3361		11000	-1.6241
	11010	-1.3373		11010	-1.6241
	11020	-1.3354		11020	-1.6248
	11030	-1.3409		11030	-1.6235
	11040	-1.3367		11040	-1.6229
	11050	-1.3403		11050	-1.6229
	11060	-1.3416		11060	-1.6187
	11070	-1.3434		11070	-1.6235
	11080	-1.3434		11080	-1.618
	11090	-1.3434		11090	-1.6193
	11100	-1.3428		11100	-1.6187
	11110	-1.3489		11110	-1.6187
	11120	-1.3446		11120	-1.6217
	11130	-1.3507		11130	-1.6217
	11140	-1.344		11140	-1.6174
	11150	-1.3489		11150	-1.6174
	11160	-1.3513		11160	-1.6187
	11170	-1.3519		11170	-1.6187
	11180	-1.3525		11180	-1.6199
	11190	-1.3538		11190	-1.6187
	11200	-1.3489		11200	-1.615
	11210	-1.3556		11210	-1.6193
	11220	-1.3544		11220	-1.6162
	11230	-1.3599		11230	-1.6211
	11240	-1.3544		11240	-1.6132
	11250	-1.3574		11250	-1.6187
	11260	-1.3562		11260	-1.6125
	11270	-1.3605		11270	-1.6156
	11280	-1.3605		11280	-1.6113
	11290	-1.358		11290	-1.6156
	11300	-1.3593		11300	-1.6125
	11310	-1.3635		11310	-1.6132
	11320	-1.3617		11320	-1.6132
	11330	-1.3654		11330	-1.6162
	11340	-1.3635		11340	-1.6132
	11350	-1.3666		11350	-1.615
	11360	-1.3623		11360	-1.6095
	11370	-1.366		11370	-1.6138
	11380	-1.3702		11380	-1.6113
	11390	-1.3672		11390	-1.6162
	11400	-1.3678		11400	-1.6107
	11410	-1.3696		11410	-1.6125
	11420	-1.3672		11420	-1.6107
	11430	-1.3739		11430	-1.6119
	11440	-1.3708		11440	-1.6083
	11450	-1.3721		11450	-1.6101
	11460	-1.3702		11460	-1.6064
	11470	-1.3739		11470	-1.6083
	11480	-1.3763		11480	-1.6064
	11490	-1.3751		11490	-1.6083
	11500	-1.3757		11500	-1.6064
	11510	-1.377		11510	-1.6083
	11520	-1.3751		11520	-1.6064
	11530	-1.3788		11530	-1.6107
	11540	-1.3806		11540	-1.6052
	11550	-1.3763		11550	-1.6052
	11560	-1.3763		11560	-1.6064
	11570	-1.3782		11570	-1.6046
	11580	-1.3812		11580	-1.6064
	11590	-1.3843		11590	-1.6046
	11600	-1.3831		11600	-1.6034
	11610	-1.3824		11610	-1.6052
	11620	-1.3843		11620	-1.6028
	11630	-1.3843		11630	-1.6028
	11640	-1.3831		11640	-1.6022
	11650	-1.3885		11650	-1.6028
	11660	-1.3837		11660	-1.6028
	11670	-1.3855		11670	-1.6016
	11680	-1.3873		11680	-1.6003
	11690	-1.3873		11690	-1.601
	11700	-1.3904		11700	-1.5997
	11710	-1.3904		11710	-1.6003
	11720	-1.3885		11720	-1.6016
	11730	-1.3922		11730	-1.5991
	11740	-1.3916		11740	-1.5991
	11750	-1.3934		11750	-1.5997
	11760	-1.3922		11760	-1.5961
	11770	-1.391		11770	-1.6016
	11780	-1.3947		11780	-1.5961
	11790	-1.394		11790	-1.5997
	11800	-1.3922		11800	-1.5942
	11810	-1.3989		11810	-1.5961
	11820	-1.3947		11820	-1.5985
	11830	-1.3971		11830	-1.5991
	11840	-1.3953		11840	-1.5997
	11850	-1.3977		11850	-1.5961
	11860	-1.3971		11860	-1.5985
	11870	-1.4001		11870	-1.5979
	11880	-1.4014		11880	-1.5973
	11890	-1.3965		11890	-1.5955
	11900	-1.3983		11900	-1.5918
	11910	-1.4032		11910	-1.6003
	11920	-1.402		11920	-1.5918
	11930	-1.4044		11930	-1.5985
	11940	-1.4038		11940	-1.5936
	11950	-1.402		11950	-1.5955
	11960	-1.402		11960	-1.5894
	11970	-1.4044		11970	-1.5942
	11980	-1.4069		11980	-1.59
	11990	-1.4044		11990	-1.5973
	12000	-1.4056		12000	-1.5894
	12010	-1.4069		12010	-1.5942
	12020	-1.4044		12020	-1.5906
	12030	-1.4081		12030	-1.5936
	12040	-1.4081		12040	-1.5924
	12050	-1.4069		12050	-1.5948
	12060	-1.4081		12060	-1.5881
	12070	-1.4087		12070	-1.5912
	12080	-1.4105		12080	-1.5906
	12090	-1.4117		12090	-1.5912
	12100	-1.4075		12100	-1.5936
	12110	-1.4105		12110	-1.59
	12120	-1.4111		12120	-1.5875
	12130	-1.4154		12130	-1.5894
	12140	-1.4105		12140	-1.5912
	12150	-1.4117		12150	-1.5906
	12160	-1.4136		12160	-1.5906
	12170	-1.4111		12170	-1.5875
	12180	-1.4142		12180	-1.5906
	12190	-1.4172		12190	-1.5894
	12200	-1.4136		12200	-1.5906
	12210	-1.4154		12210	-1.5887
	12220	-1.4154		12220	-1.5851
	12230	-1.4166		12230	-1.5875
	12240	-1.4154		12240	-1.5869
	12250	-1.4178		12250	-1.5869
	12260	-1.4191		12260	-1.5857
	12270	-1.4154		12270	-1.5833
	12280	-1.4221		12280	-1.5869
	12290	-1.4221		12290	-1.5845
	12300	-1.4227		12300	-1.5833
	12310	-1.4221		12310	-1.5894
	12320	-1.424		12320	-1.5833
	12330	-1.4221		12330	-1.5857
	12340	-1.4215		12340	-1.5833
	12350	-1.4252		12350	-1.5851
	12360	-1.4221		12360	-1.5851
	12370	-1.424		12370	-1.59
	12380	-1.4252		12380	-1.5833
	12390	-1.4252		12390	-1.5839
	12400	-1.427		12400	-1.5808
	12410	-1.4258		12410	-1.582
	12420	-1.424		12420	-1.5826
	12430	-1.4282		12430	-1.5851
	12440	-1.4246		12440	-1.5814
	12450	-1.4282		12450	-1.5833
	12460	-1.4276		12460	-1.579
	12470	-1.4282		12470	-1.5839
	12480	-1.4288		12480	-1.5808
	12490	-1.4288		12490	-1.5833
	12500	-1.427		12500	-1.5796
	12510	-1.4276		12510	-1.579
	12520	-1.427		12520	-1.5784
	12530	-1.4319		12530	-1.5826
	12540	-1.4258		12540	-1.5796
	12550	-1.4325		12550	-1.5839
	12560	-1.4343		12560	-1.5802
	12570	-1.4313		12570	-1.5802
	12580	-1.4301		12580	-1.5802
	12590	-1.4343		12590	-1.5784
	12600	-1.4313		12600	-1.5784
	12610	-1.4331		12610	-1.5778
	12620	-1.4362		12620	-1.5784
	12630	-1.4355		12630	-1.5802
	12640	-1.4325		12640	-1.579
	12650	-1.4374		12650	-1.5747
	12660	-1.4331		12660	-1.5753
	12670	-1.4368		12670	-1.5778
	12680	-1.4355		12680	-1.5771
	12690	-1.4386		12690	-1.5771
	12700	-1.4355		12700	-1.5753
	12710	-1.4374		12710	-1.5747
	12720	-1.4355		12720	-1.5753
	12730	-1.4392		12730	-1.5735
	12740	-1.4374		12740	-1.5765
	12750	-1.4398		12750	-1.5741
	12760	-1.4368		12760	-1.5717
	12770	-1.4404		12770	-1.5729
	12780	-1.4441		12780	-1.5729
	12790	-1.4423		12790	-1.5753
	12800	-1.438		12800	-1.579
	12810	-1.4423		12810	-1.5735
	12820	-1.4398		12820	-1.5729
	12830	-1.4417		12830	-1.5717
	12840	-1.4429		12840	-1.5723
	12850	-1.4435		12850	-1.5735
	12860	-1.4417		12860	-1.5717
	12870	-1.4441		12870	-1.5723
	12880	-1.4459		12880	-1.5698
	12890	-1.4478		12890	-1.5717
	12900	-1.4404		12900	-1.5735
	12910	-1.4478		12910	-1.5723
	12920	-1.4441		12920	-1.568
	12930	-1.4465		12930	-1.5741
	12940	-1.4435		12940	-1.5686
	12950	-1.4484		12950	-1.5717
	12960	-1.4435		12960	-1.5717
	12970	-1.4484		12970	-1.5698
	12980	-1.4478		12980	-1.5674
	12990	-1.449		12990	-1.5662
	13000	-1.449		13000	-1.5668
	13010	-1.4484		13010	-1.5704
	13020	-1.4465		13020	-1.5686
	13030	-1.452		13030	-1.5717
	13040	-1.4484		13040	-1.5674
	13050	-1.4502		13050	-1.5668
	13060	-1.4478		13060	-1.5662
	13070	-1.4496		13070	-1.568
	13080	-1.4484		13080	-1.5637
	13090	-1.4502		13090	-1.5674
	13100	-1.4526		13100	-1.5649
	13110	-1.4526		13110	-1.5662
	13120	-1.4478		13120	-1.571
	13130	-1.452		13130	-1.5643
	13140	-1.452		13140	-1.568
	13150	-1.4532		13150	-1.5674
	13160	-1.4557		13160	-1.5674
	13170	-1.4545		13170	-1.5692
	13180	-1.452		13180	-1.5686
	13190	-1.4563		13190	-1.5649
	13200	-1.4557		13200	-1.5668
	13210	-1.4551		13210	-1.5637
	13220	-1.4557		13220	-1.5686
	13230	-1.4539		13230	-1.568
	13240	-1.4539		13240	-1.5674
	13250	-1.4587		13250	-1.5643
	13260	-1.4551		13260	-1.5649
	13270	-1.4563		13270	-1.5631
	13280	-1.4551		13280	-1.568
	13290	-1.4551		13290	-1.5674
	13300	-1.4551		13300	-1.5643
	13310	-1.4606		13310	-1.5631
	13320	-1.4612		13320	-1.5649
	13330	-1.4575		13330	-1.5668
	13340	-1.4569		13340	-1.5625
	13350	-1.46		13350	-1.5643
	13360	-1.4575		13360	-1.5607
	13370	-1.463		13370	-1.5619
	13380	-1.4594		13380	-1.5613
	13390	-1.46		13390	-1.568
	13400	-1.4563		13400	-1.5631
	13410	-1.4606		13410	-1.5631
	13420	-1.46		13420	-1.5601
	13430	-1.4624		13430	-1.5607
	13440	-1.4575		13440	-1.5631
	13450	-1.46		13450	-1.5631
	13460	-1.46		13460	-1.5607
	13470	-1.4612		13470	-1.5631
	13480	-1.463		13480	-1.5601
	13490	-1.4648		13490	-1.5619
	13500	-1.4587		13500	-1.5607
	13510	-1.4636		13510	-1.5619
	13520	-1.4612		13520	-1.5619
	13530	-1.4636		13530	-1.5588
	13540	-1.4636		13540	-1.5594
	13550	-1.4661		13550	-1.5594
	13560	-1.4624		13560	-1.5576
	13570	-1.463		13570	-1.5601
	13580	-1.4661		13580	-1.5607
	13590	-1.4667		13590	-1.5582
	13600	-1.4642		13600	-1.5613
	13610	-1.4661		13610	-1.5594
	13620	-1.4655		13620	-1.5582
	13630	-1.4661		13630	-1.5594
	13640	-1.4661		13640	-1.5564
	13650	-1.4667		13650	-1.5564
	13660	-1.4655		13660	-1.5576
	13670	-1.4679		13670	-1.5558
	13680	-1.4648		13680	-1.5564
	13690	-1.4691		13690	-1.5564
	13700	-1.4679		13700	-1.5527
	13710	-1.4679		13710	-1.5594
	13720	-1.4685		13720	-1.557
	13730	-1.4697		13730	-1.5576
	13740	-1.4667		13740	-1.5564
	13750	-1.4685		13750	-1.5564
	13760	-1.4679		13760	-1.5564
	13770	-1.4703		13770	-1.5564
	13780	-1.4685		13780	-1.554
	13790	-1.4734		13790	-1.5527
	13800	-1.4697		13800	-1.5521
	13810	-1.4697		13810	-1.5515
	13820	-1.4703		13820	-1.554
	13830	-1.4709		13830	-1.5509
	13840	-1.4697		13840	-1.5509
	13850	-1.4716		13850	-1.5521
	13860	-1.4709		13860	-1.5503
	13870	-1.4716		13870	-1.5564
	13880	-1.4734		13880	-1.5515
	13890	-1.4703		13890	-1.5564
	13900	-1.4728		13900	-1.5515
	13910	-1.474		13910	-1.5533
	13920	-1.4697		13920	-1.5497
	13930	-1.4716		13930	-1.5521
	13940	-1.4728		13940	-1.5485
	13950	-1.4716		13950	-1.5491
	13960	-1.4716		13960	-1.5503
	13970	-1.4746		13970	-1.5509
	13980	-1.4734		13980	-1.5521
	13990	-1.4746		13990	-1.5491
	14000	-1.4734		14000	-1.5479
	14010	-1.4758		14010	-1.5497
	14020	-1.4752		14020	-1.5466
	14030	-1.4764		14030	-1.5527
	14040	-1.4709		14040	-1.5466
	14050	-1.4771		14050	-1.5497
	14060	-1.474		14060	-1.5466
	14070	-1.4783		14070	-1.5509
	14080	-1.4752		14080	-1.5485
	14090	-1.4752		14090	-1.5515
	14100	-1.474		14100	-1.5454
	14110	-1.4777		14110	-1.5509
	14120	-1.4746		14120	-1.5466
	14130	-1.4771		14130	-1.5509
	14140	-1.4764		14140	-1.5521
	14150	-1.4764		14150	-1.5491
	14160	-1.4746		14160	-1.5472
	14170	-1.4801		14170	-1.5479
	14180	-1.4771		14180	-1.5466
	14190	-1.4801		14190	-1.5485
	14200	-1.4777		14200	-1.5497
	14210	-1.4789		14210	-1.5485
	14220	-1.4795		14220	-1.546
	14230	-1.4795		14230	-1.5485
	14240	-1.4777		14240	-1.5436
	14250	-1.4795		14250	-1.5521
	14260	-1.4771		14260	-1.546
	14270	-1.4783		14270	-1.5497
	14280	-1.4795		14280	-1.546
	14290	-1.4795		14290	-1.5491
	14300	-1.4758		14300	-1.5442
	14310	-1.4795		14310	-1.5479
	14320	-1.4771		14320	-1.543
	14330	-1.4771		14330	-1.546
	14340	-1.4819		14340	-1.5411
	14350	-1.4789		14350	-1.5466
	14360	-1.4813		14360	-1.5442
	14370	-1.4795		14370	-1.5454
	14380	-1.4783		14380	-1.5436
	14390	-1.4844		14390	-1.546
	14400	-1.4795		14400	-1.5399
	14410	-1.4789		14410	-1.5472
	14420	-1.4819		14420	-1.5442
	14430	-1.4789		14430	-1.5472
	14440	-1.4807		14440	-1.5405
	14450	-1.4819		14450	-1.546
	14460	-1.4807		14460	-1.5454
	14470	-1.4813		14470	-1.5454
	14480	-1.4813		14480	-1.5411
	14490	-1.485		14490	-1.546
	14500	-1.4838		14500	-1.5399
	14510	-1.4874		14510	-1.5454
	14520	-1.485		14520	-1.5454
	14530	-1.4838		14530	-1.5442
	14540	-1.485		14540	-1.5393
	14550	-1.4862		14550	-1.5424
	14560	-1.4844		14560	-1.5387
	14570	-1.4819		14570	-1.5436
	14580	-1.4844		14580	-1.5411
	14590	-1.4874		14590	-1.5411
	14600	-1.4807		14600	-1.5454
	14610	-1.4874		14610	-1.5411
	14620	-1.4819		14620	-1.5424
	14630	-1.4832		14630	-1.5411
	14640	-1.4832		14640	-1.5424
	14650	-1.4838		14650	-1.5411
	14660	-1.4832		14660	-1.5405
	14670	-1.4838		14670	-1.5411
	14680	-1.4813		14680	-1.5442
	14690	-1.4844		14690	-1.5387
	14700	-1.4795		14700	-1.5417
	14710	-1.4868		14710	-1.5381
	14720	-1.4819		14720	-1.5393
	14730	-1.4844		14730	-1.5393
	14740	-1.4819		14740	-1.5381
	14750	-1.4868		14750	-1.535
	14760	-1.4819		14760	-1.5356
	14770	-1.4868		14770	-1.5369
	14780	-1.4838		14780	-1.5363
	14790	-1.4862		14790	-1.5411
	14800	-1.485		14800	-1.535
	14810	-1.4886		14810	-1.5381
	14820	-1.488		14820	-1.5332
	14830	-1.4874		14830	-1.5381
	14840	-1.4819		14840	-1.535
	14850	-1.4874		14850	-1.5369
	14860	-1.4862		14860	-1.5308
	14870	-1.4856		14870	-1.5356
	14880	-1.4862		14880	-1.5332
	14890	-1.4886		14890	-1.5369
	14900	-1.4862		14900	-1.5356
	14910	-1.4886		14910	-1.532
	14920	-1.4838		14920	-1.5369
	14930	-1.4893		14930	-1.5381
	14940	-1.4899		14940	-1.5356
	14950	-1.4862		14950	-1.5375
	14960	-1.488		14960	-1.5356
	14970	-1.4893		14970	-1.5356
	14980	-1.4844		14980	-1.535
	14990	-1.4935		14990	-1.5338
	15000	-1.4862		15000	-1.5338
	15010	-1.4856		15010	-1.5338
	15020	-1.4868		15020	-1.535
	15030	-1.4899		15030	-1.532
	15040	-1.4886		15040	-1.5295
	15050	-1.4899		15050	-1.5314
	15060	-1.4886		15060	-1.5369
	15070	-1.488		15070	-1.5338
	15080	-1.488		15080	-1.532
	15090	-1.4917		15090	-1.5332
	15100	-1.4905		15100	-1.5308
	15110	-1.4893		15110	-1.5381
	15120	-1.488		15120	-1.5302
	15130	-1.4923		15130	-1.5332
	15140	-1.4886		15140	-1.5314
	15150	-1.4911		15150	-1.532
	15160	-1.4886		15160	-1.5308
	15170	-1.4905		15170	-1.5332
	15180	-1.4886		15180	-1.5295
	15190	-1.4911		15190	-1.532
	15200	-1.4905		15200	-1.5277
	15210	-1.4905		15210	-1.5332
	15220	-1.488		15220	-1.532
	15230	-1.4923		15230	-1.5314
	15240	-1.4886		15240	-1.5289
	15250	-1.4923		15250	-1.5302
	15260	-1.4893		15260	-1.5259
	15270	-1.4911		15270	-1.5302
	15280	-1.4893		15280	-1.5265
	15290	-1.4893		15290	-1.5277
	15300	-1.4874		15300	-1.5271
	15310	-1.496		15310	-1.5253
	15320	-1.4886		15320	-1.5277
	15330	-1.4893		15330	-1.5295
	15340	-1.4905		15340	-1.5265
	15350	-1.4911		15350	-1.5259
	15360	-1.4893		15360	-1.5277
	15370	-1.4923		15370	-1.5253
	15380	-1.4868		15380	-1.5283
	15390	-1.4923		15390	-1.5253
	15400	-1.4899		15400	-1.5259
	15410	-1.4935		15410	-1.5265
	15420	-1.4917		15420	-1.5234
	15430	-1.4899		15430	-1.5277
	15440	-1.4923		15440	-1.5271
	15450	-1.4941		15450	-1.5265
	15460	-1.4893		15460	-1.5271
	15470	-1.4954		15470	-1.5271
	15480	-1.4917		15480	-1.5265
	15490	-1.4905		15490	-1.5271
	15500	-1.4935		15500	-1.5253
	15510	-1.4905		15510	-1.5228
	15520	-1.4917		15520	-1.5222
	15530	-1.4948		15530	-1.5228
	15540	-1.4954		15540	-1.5265
	15550	-1.4917		15550	-1.5247
	15560	-1.4935		15560	-1.5198
	15570	-1.4923		15570	-1.5234
	15580	-1.4948		15580	-1.5253
	15590	-1.4948		15590	-1.5259
	15600	-1.488		15600	-1.5247
	15610	-1.4954		15610	-1.5265
	15620	-1.4899		15620	-1.5222
	15630	-1.4923		15630	-1.5222
	15640	-1.4905		15640	-1.5234
	15650	-1.4923		15650	-1.5259
	15660	-1.4911		15660	-1.5192
	15670	-1.4899		15670	-1.5216
	15680	-1.4935		15680	-1.5192
	15690	-1.4948		15690	-1.5186
	15700	-1.4911		15700	-1.5228
	15710	-1.4948		15710	-1.5234
	15720	-1.4905		15720	-1.5204
	15730	-1.4941		15730	-1.5253
	15740	-1.4911		15740	-1.5186
	15750	-1.496		15750	-1.5234
	15760	-1.4905		15760	-1.5216
	15770	-1.4905		15770	-1.521
	15780	-1.4917		15780	-1.5186
	15790	-1.4941		15790	-1.5186
	15800	-1.4905		15800	-1.5204
	15810	-1.4941		15810	-1.521
	15820	-1.4899		15820	-1.5222
	15830	-1.4941		15830	-1.521
	15840	-1.4935		15840	-1.5167
	15850	-1.4966		15850	-1.5204
	15860	-1.4917		15860	-1.5186
	15870	-1.496		15870	-1.5228
	15880	-1.4935		15880	-1.5173
	15890	-1.4923		15890	-1.521
	15900	-1.4948		15900	-1.5173
	15910	-1.4941		15910	-1.521
	15920	-1.4911		15920	-1.5186
	15930	-1.4948		15930	-1.5247
	15940	-1.4899		15940	-1.5161
	15950	-1.4935		15950	-1.5161
	15960	-1.4948		15960	-1.5143
	15970	-1.4911		15970	-1.5204
	15980	-1.4905		15980	-1.5167
	15990	-1.4966		15990	-1.5198
	16000	-1.4911		16000	-1.5161
	16010	-1.4954		16010	-1.5167
	16020	-1.4911		16020	-1.5173
	16030	-1.4941		16030	-1.5192
	16040	-1.4935		16040	-1.5155
	16050	-1.4923		16050	-1.5167
	16060	-1.4923		16060	-1.5173
	16070	-1.496		16070	-1.5155
	16080	-1.4917		16080	-1.5186
	16090	-1.4893		16090	-1.5167
	16100	-1.4923		16100	-1.5179
	16110	-1.496		16110	-1.5155
	16120	-1.4905		16120	-1.5143
	16130	-1.4923		16130	-1.5173
	16140	-1.4935		16140	-1.5161
	16150	-1.4917		16150	-1.5192
	16160	-1.4935		16160	-1.5143
	16170	-1.4941		16170	-1.5131
	16180	-1.4935		16180	-1.5143
	16190	-1.4923		16190	-1.5143
	16200	-1.496		16200	-1.5155
	16210	-1.4941		16210	-1.5155
	16220	-1.4941		16220	-1.5155
	16230	-1.4996		16230	-1.5106
	16240	-1.4948		16240	-1.5125
	16250	-1.4917		16250	-1.5125
	16260	-1.4935		16260	-1.5112
	16270	-1.496		16270	-1.5118
	16280	-1.4966		16280	-1.5112
	16290	-1.4935		16290	-1.5161
	16300	-1.4948		16300	-1.5131
	16310	-1.4941		16310	-1.5106
	16320	-1.4923		16320	-1.5118
	16330	-1.4954		16330	-1.5112
	16340	-1.4948		16340	-1.5118
	16350	-1.4917		16350	-1.5131
	16360	-1.4911		16360	-1.51
	16370	-1.4917		16370	-1.5106
	16380	-1.4941		16380	-1.5106
	16390	-1.4954		16390	-1.5094
	16400	-1.4923		16400	-1.5106
	16410	-1.4966		16410	-1.5106
	16420	-1.4935		16420	-1.5094
	16430	-1.4935		16430	-1.5131
	16440	-1.496		16440	-1.51
	16450	-1.4972		16450	-1.5125
	16460	-1.4923		16460	-1.5118
	16470	-1.4923		16470	-1.5131
	16480	-1.4941		16480	-1.5094
	16490	-1.4954		16490	-1.5106
	16500	-1.4917		16500	-1.5094
	16510	-1.4941		16510	-1.5149
	16520	-1.4941		16520	-1.5094
	16530	-1.4935		16530	-1.51
	16540	-1.4911		16540	-1.5082
	16550	-1.4978		16550	-1.5118
	16560	-1.4917		16560	-1.5082
	16570	-1.4923		16570	-1.507
	16580	-1.4941		16580	-1.5076
	16590	-1.4954		16590	-1.5106
	16600	-1.4954		16600	-1.5106
	16610	-1.4978		16610	-1.5112
	16620	-1.4935		16620	-1.5082
	16630	-1.496		16630	-1.5082
	16640	-1.4923		16640	-1.5063
	16650	-1.4941		16650	-1.5094
	16660	-1.4954		16660	-1.5039
	16670	-1.4923		16670	-1.5106
	16680	-1.4948		16680	-1.5057
	16690	-1.4954		16690	-1.5076
	16700	-1.4917		16700	-1.5027
	16710	-1.4954		16710	-1.5045
	16720	-1.4941		16720	-1.5027
	16730	-1.496		16730	-1.5063
	16740	-1.4893		16740	-1.5057
	16750	-1.4941		16750	-1.5094
	16760	-1.4923		16760	-1.5045
	16770	-1.4948		16770	-1.5051
	16780	-1.4923		16780	-1.5057
	16790	-1.4923		16790	-1.5045
	16800	-1.4923		16800	-1.5045
	16810	-1.4935		16810	-1.5027
	16820	-1.4941		16820	-1.5027
	16830	-1.496		16830	-1.5051
	16840	-1.4923		16840	-1.5027
	16850	-1.4941		16850	-1.507
	16860	-1.496		16860	-1.5051
	16870	-1.4972		16870	-1.5002
	16880	-1.4935		16880	-1.5045
	16890	-1.4954		16890	-1.5051
	16900	-1.4941		16900	-1.5002
	16910	-1.4905		16910	-1.4996
	16920	-1.4954		16920	-1.5009
	16930	-1.496		16930	-1.5002
	16940	-1.4923		16940	-1.5027
	16950	-1.4917		16950	-1.5021
	16960	-1.4911		16960	-1.5009
	16970	-1.4923		16970	-1.5039
	16980	-1.4954		16980	-1.5015
	16990	-1.4935		16990	-1.5045
	17000	-1.4923		17000	-1.5027
	17010	-1.4941		17010	-1.5045
	17020	-1.4899		17020	-1.5002
	17030	-1.4948		17030	-1.5002
	17040	-1.4935		17040	-1.499
	17050	-1.4917		17050	-1.5057
	17060	-1.4935		17060	-1.5002
	17070	-1.4948		17070	-1.5027
	17080	-1.4911		17080	-1.499
	17090	-1.4966		17090	-1.5002
	17100	-1.4911		17100	-1.5002
	17110	-1.4923		17110	-1.5021
	17120	-1.4899		17120	-1.5015
	17130	-1.4923		17130	-1.5009
	17140	-1.4923		17140	-1.4996
	17150	-1.4978		17150	-1.5021
	17160	-1.4917		17160	-1.5009
	17170	-1.4941		17170	-1.499
	17180	-1.4893		17180	-1.4978
	17190	-1.4954		17190	-1.4984
	17200	-1.4941		17200	-1.5002
	17210	-1.4935		17210	-1.5027
	17220	-1.4917		17220	-1.5009
	17230	-1.4954		17230	-1.499
	17240	-1.4923		17240	-1.5015
	17250	-1.496		17250	-1.4996
	17260	-1.4905		17260	-1.5021
	17270	-1.4941		17270	-1.5002
	17280	-1.4911		17280	-1.4978
	17290	-1.4917		17290	-1.4984
	17300	-1.4917		17300	-1.4978
	17310	-1.4948		17310	-1.4984
	17320	-1.4905		17320	-1.5002
	17330	-1.4923		17330	-1.4954
	17340	-1.4899		17340	-1.4978
	17350	-1.4935		17350	-1.4966
	17360	-1.4917		17360	-1.4972
	17370	-1.4954		17370	-1.4972
	17380	-1.4941		17380	-1.4966
	17390	-1.4948		17390	-1.4948
	17400	-1.4935		17400	-1.4966
	17410	-1.496		17410	-1.496
	17420	-1.4911		17420	-1.4972
	17430	-1.4923		17430	-1.4996
	17440	-1.4917		17440	-1.4954
	17450	-1.4923		17450	-1.496
	17460	-1.4941		17460	-1.496
	17470	-1.4941		17470	-1.496
	17480	-1.4905		17480	-1.4978
	17490	-1.4935		17490	-1.4972
	17500	-1.4911		17500	-1.5002
	17510	-1.4923		17510	-1.4996
	17520	-1.4923		17520	-1.4966
	17530	-1.4911		17530	-1.4978
	17540	-1.4899		17540	-1.4954
	17550	-1.4923		17550	-1.496
	17560	-1.4893		17560	-1.4948
	17570	-1.4905		17570	-1.4978
	17580	-1.4911		17580	-1.496
	17590	-1.4917		17590	-1.4984
	17600	-1.4893		17600	-1.4948
	17610	-1.4917		17610	-1.4972
	17620	-1.4923		17620	-1.4935
	17630	-1.4911		17630	-1.4948
	17640	-1.4899		17640	-1.496
	17650	-1.4911		17650	-1.4954
	17660	-1.4893		17660	-1.4923
	17670	-1.4948		17670	-1.4948
	17680	-1.4899		17680	-1.4948
	17690	-1.4917		17690	-1.4954
	17700	-1.4905		17700	-1.4954
	17710	-1.4905		17710	-1.4923
	17720	-1.4899		17720	-1.4917
	17730	-1.4978		17730	-1.4917
	17740	-1.4899		17740	-1.4911
	17750	-1.4917		17750	-1.4966
	17760	-1.4935		17760	-1.4905
	17770	-1.4917		17770	-1.4941
	17780	-1.4911		17780	-1.4917
	17790	-1.4948		17790	-1.496
	17800	-1.4886		17800	-1.496
	17810	-1.4935		17810	-1.4935
	17820	-1.4893		17820	-1.4948
	17830	-1.4917		17830	-1.4911
	17840	-1.4923		17840	-1.4941
	17850	-1.4923		17850	-1.4954
	17860	-1.4886		17860	-1.4966
	17870	-1.496		17870	-1.4941
	17880	-1.4893		17880	-1.4911
	17890	-1.4935		17890	-1.4966
	17900	-1.4948		17900	-1.4972
	17910	-1.4911		17910	-1.4984
	17920	-1.488		17920	-1.4935
	17930	-1.4905		17930	-1.4948
	17940	-1.4893		17940	-1.4917
	17950	-1.4923		17950	-1.4948
	17960	-1.4893		17960	-1.4948
	17970	-1.4886		17970	-1.4911
	17980	-1.4899		17980	-1.4935
	17990	-1.4905		17990	-1.4923
	18000	-1.4874		18000	-1.4948
	18010	-1.4935		18010	-1.4911
	18020	-1.4899		18020	-1.4954
	18030	-1.4886		18030	-1.4911
	18040	-1.4886		18040	-1.4905
	18050	-1.4893		18050	-1.496
	18060	-1.4905		18060	-1.4923
	18070	-1.4893		18070	-1.499
	18080	-1.4886		18080	-1.4911
	18090	-1.4905		18090	-1.4941
	18100	-1.4862		18100	-1.4911
	18110	-1.4923		18110	-1.4966
	18120	-1.4886		18120	-1.4935
	18130	-1.4893		18130	-1.4954
	18140	-1.4868		18140	-1.4923
	18150	-1.4911		18150	-1.4941
	18160	-1.4893		18160	-1.4905
	18170	-1.4905		18170	-1.4935
	18180	-1.4893		18180	-1.4948
	18190	-1.4893		18190	-1.4935
	18200	-1.4856		18200	-1.4948
	18210	-1.4911		18210	-1.4923
	18220	-1.4886		18220	-1.4935
	18230	-1.4886		18230	-1.499
	18240	-1.4868		18240	-1.4954
	18250	-1.4893		18250	-1.4978
	18260	-1.4917		18260	-1.4923
	18270	-1.4893		18270	-1.4954
	18280	-1.488		18280	-1.4935
	18290	-1.4905		18290	-1.4996
	18300	-1.4856		18300	-1.4941
	18310	-1.4874		18310	-1.4966
	18320	-1.4893		18320	-1.4935
	18330	-1.4886		18330	-1.4966
	18340	-1.4868		18340	-1.4935
	18350	-1.4899		18350	-1.4984
	18360	-1.4893		18360	-1.4911
	18370	-1.4874		18370	-1.4966
	18380	-1.4911		18380	-1.496
	18390	-1.4899		18390	-1.4972
	18400	-1.4862		18400	-1.4966
	18410	-1.4911		18410	-1.4966
	18420	-1.4856		18420	-1.4954
	18430	-1.4899		18430	-1.4972
	18440	-1.488		18440	-1.4972
	18450	-1.4874		18450	-1.5002
	18460	-1.4886		18460	-1.4941
	18470	-1.4862		18470	-1.4984
	18480	-1.4874		18480	-1.4923
	18490	-1.4935		18490	-1.4996
	18500	-1.4856		18500	-1.4966
	18510	-1.4893		18510	-1.5002
	18520	-1.4874		18520	-1.4941
	18530	-1.488		18530	-1.5009
	18540	-1.4856		18540	-1.496
	18550	-1.4893		18550	-1.5015
	18560	-1.4874		18560	-1.4954
	18570	-1.488		18570	-1.4972
	18580	-1.4868		18580	-1.4954
	18590	-1.4911		18590	-1.4972
	18600	-1.4886		18600	-1.4966
	18610	-1.4893		18610	-1.4984
	18620	-1.4874		18620	-1.4935
	18630	-1.4886		18630	-1.4954
	18640	-1.4893		18640	-1.4923
	18650	-1.4886		18650	-1.496
	18660	-1.4886		18660	-1.4948
	18670	-1.4893		18670	-1.4966
	18680	-1.4844		18680	-1.4923
	18690	-1.4886		18690	-1.4941
	18700	-1.488		18700	-1.4978
	18710	-1.4893		18710	-1.496
	18720	-1.488		18720	-1.496
	18730	-1.4893		18730	-1.4972
	18740	-1.4862		18740	-1.4941
	18750	-1.4874		18750	-1.4978
	18760	-1.4899		18760	-1.4954
	18770	-1.4856		18770	-1.4972
	18780	-1.4844		18780	-1.4996
	18790	-1.4862		18790	-1.4978
	18800	-1.485		18800	-1.5039
	18810	-1.488		18810	-1.4972
	18820	-1.4868		18820	-1.5015
	18830	-1.4856		18830	-1.5009
	18840	-1.4868		18840	-1.4972
	18850	-1.4856		18850	-1.5002
	18860	-1.4886		18860	-1.4978
	18870	-1.4874		18870	-1.4984
	18880	-1.485		18880	-1.499
	18890	-1.4886		18890	-1.499
	18900	-1.4844		18900	-1.5045
	18910	-1.488		18910	-1.4996
	18920	-1.488		18920	-1.4984
	18930	-1.4886		18930	-1.5027
	18940	-1.4856		18940	-1.4978
	18950	-1.4862		18950	-1.499
	18960	-1.488		18960	-1.5015
	18970	-1.4874		18970	-1.4984
	18980	-1.4856		18980	-1.5015
	18990	-1.4874		18990	-1.499
	19000	-1.4874		19000	-1.5002
	19010	-1.4856		19010	-1.499
	19020	-1.4862		19020	-1.499
	19030	-1.4874		19030	-1.4984
	19040	-1.4832		19040	-1.499
	19050	-1.485		19050	-1.5002
	19060	-1.485		19060	-1.4966
	19070	-1.4844		19070	-1.4996
	19080	-1.4874		19080	-1.4966
	19090	-1.4862		19090	-1.5009
	19100	-1.4838		19100	-1.5009
	19110	-1.4874		19110	-1.4978
	19120	-1.4862		19120	-1.499
	19130	-1.485		19130	-1.4978
	19140	-1.4862		19140	-1.4996
	19150	-1.4868		19150	-1.5015
	19160	-1.4844		19160	-1.4984
	19170	-1.4844		19170	-1.5021
	19180	-1.4856		19180	-1.4978
	19190	-1.4874		19190	-1.4996
	19200	-1.485		19200	-1.5039
	19210	-1.485		19210	-1.5015
	19220	-1.4813		19220	-1.5002
	19230	-1.485		19230	-1.5009
	19240	-1.4862		19240	-1.5009
	19250	-1.485		19250	-1.5009
	19260	-1.4874		19260	-1.5002
	19270	-1.4856		19270	-1.499
	19280	-1.4844		19280	-1.4984
	19290	-1.4868		19290	-1.499
	19300	-1.4832		19300	-1.5002
	19310	-1.4844		19310	-1.5009
	19320	-1.4838		19320	-1.4984
	19330	-1.4844		19330	-1.4984
	19340	-1.4844		19340	-1.4996
	19350	-1.4862		19350	-1.5051
	19360	-1.4874		19360	-1.5002
	19370	-1.4856		19370	-1.4972
	19380	-1.485		19380	-1.4966
	19390	-1.4844		19390	-1.4984
	19400	-1.4856		19400	-1.5015
	19410	-1.4856		19410	-1.4984
	19420	-1.4844		19420	-1.5002
	19430	-1.4813		19430	-1.4996
	19440	-1.4795		19440	-1.4996
	19450	-1.4862		19450	-1.5027
	19460	-1.4844		19460	-1.5002
	19470	-1.4813		19470	-1.5015
	19480	-1.4832		19480	-1.5021
	19490	-1.4832		19490	-1.5015
	19500	-1.4801		19500	-1.5009
	19510	-1.485		19510	-1.5009
	19520	-1.4801		19520	-1.4996
	19530	-1.4819		19530	-1.4996
	19540	-1.4819		19540	-1.4984
	19550	-1.4801		19550	-1.5045
	19560	-1.4856		19560	-1.496
	19570	-1.4838		19570	-1.4984
	19580	-1.4795		19580	-1.5021
	19590	-1.485		19590	-1.5045
	19600	-1.4789		19600	-1.5027
	19610	-1.4789		19610	-1.4996
	19620	-1.4832		19620	-1.4996
	19630	-1.4801		19630	-1.5045
	19640	-1.4795		19640	-1.5027
	19650	-1.4813		19650	-1.5051
	19660	-1.4795		19660	-1.5027
	19670	-1.4819		19670	-1.499
	19680	-1.4807		19680	-1.4996
	19690	-1.4789		19690	-1.5027
	19700	-1.4783		19700	-1.5039
	19710	-1.4813		19710	-1.499
	19720	-1.4795		19720	-1.5021
	19730	-1.4832		19730	-1.4984
	19740	-1.4807		19740	-1.5027
	19750	-1.4795		19750	-1.5002
	19760	-1.4795		19760	-1.5002
	19770	-1.4795		19770	-1.4978
	19780	-1.4807		19780	-1.5009
	19790	-1.4813		19790	-1.5002
	19800	-1.4789		19800	-1.5045
	19810	-1.4801		19810	-1.5015
	19820	-1.4807		19820	-1.5009
	19830	-1.4807		19830	-1.4996
	19840	-1.4789		19840	-1.5009
	19850	-1.4807		19850	-1.5021
	19860	-1.4783		19860	-1.4978
	19870	-1.4783		19870	-1.4978
	19880	-1.4783		19880	-1.4978
	19890	-1.4813		19890	-1.4996
	19900	-1.4764		19900	-1.5027
	19910	-1.4813		19910	-1.4978
	19920	-1.4734		19920	-1.499
	19930	-1.4801		19930	-1.4996
	19940	-1.4777		19940	-1.4984
	19950	-1.4801		19950	-1.5015
	19960	-1.4789		19960	-1.5057
	19970	-1.4813		19970	-1.5002
[truncated: 22,002 more rows]

## Sheet: Figure2a
oocyte number	subunit	compound concentration (μM)	compound	A (nA)	B (nA)	C (nA)	D (nA)	inhibition (%)
1	GluN1-1a/Q110A	0.001	OF-NB1 R	-86	-3777	-3912	-617	-3.65755
1	GluN1-1a/Q110A	0.01	OF-NB1 R	-86	-3777	-3907	-617	-3.52208
1	GluN1-1a/Q110A	0.1	OF-NB1 R	-86	-3777	-4072	-617	-7.99241
1	GluN1-1a/Q110A	1	OF-NB1 R	-86	-3777	-1577	-617	59.6044
1	GluN1-1a/Q110A	10	OF-NB1 R	-86	-3777	-1072	-617	73.2864
1	GluN1-1a/Q110A	30	OF-NB1 R	-86	-3777	-883	-617	78.4069
2	GluN1-1a/Q110A	0.001	OF-NB1 R	-88	-3334	-3333	-171	0.03081
2	GluN1-1a/Q110A	0.01	OF-NB1 R	-88	-3334	-3294	-171	1.23229
2	GluN1-1a/Q110A	0.1	OF-NB1 R	-88	-3334	-3286	-171	1.47874
2	GluN1-1a/Q110A	1	OF-NB1 R	-88	-3334	-695	-171	81.3001
2	GluN1-1a/Q110A	10	OF-NB1 R	-88	-3334	-454	-171	88.7246
2	GluN1-1a/Q110A	30	OF-NB1 R	-88	-3334	-363	-171	91.528
3	GluN1-1a/Q110A	0.001	OF-NB1 R	-102	-5873	-5877	-313	-0.06931
3	GluN1-1a/Q110A	0.01	OF-NB1 R	-102	-5873	-5780	-313	1.61151
3	GluN1-1a/Q110A	0.1	OF-NB1 R	-102	-5873	-5725	-313	2.56455
3	GluN1-1a/Q110A	1	OF-NB1 R	-102	-5873	-1459	-313	76.4859
3	GluN1-1a/Q110A	10	OF-NB1 R	-102	-5873	-985	-313	84.6994
3	GluN1-1a/Q110A	30	OF-NB1 R	-102	-5873	-777	-313	88.3036
4	GluN1-1a/Q110A	0.001	OF-NB1 R	-175	-5456	-5433	-245	0.43552
4	GluN1-1a/Q110A	0.01	OF-NB1 R	-175	-5456	-5420	-245	0.68169
4	GluN1-1a/Q110A	0.1	OF-NB1 R	-175	-5456	-4934	-245	9.88449
4	GluN1-1a/Q110A	1	OF-NB1 R	-175	-5456	-1414	-245	76.5385
4	GluN1-1a/Q110A	10	OF-NB1 R	-175	-5456	-1180	-245	80.9695
4	GluN1-1a/Q110A	30	OF-NB1 R	-175	-5456	-1132	-245	81.8784
1	GluN1-1a/Q110A	0.001	OF-NB1 R	-410	-1789	-1789	-285	0
1	GluN1-1a/Q110A	0.01	OF-NB1 R	-410	-1789	-1786	-285	0.21755
1	GluN1-1a/Q110A	0.1	OF-NB1 R	-410	-1789	-1775	-285	1.01523
1	GluN1-1a/Q110A	1	OF-NB1 R	-410	-1789	-1021	-285	55.6925
1	GluN1-1a/Q110A	10	OF-NB1 R	-410	-1789	-526	-285	91.5881
1	GluN1-1a/Q110A	30	OF-NB1 R	-410	-1789	-457	-285	96.5917
3	GluN1-1a/Q110A	0.001	OF-NB1 R	-934	-1333	-1333	-122	0
3	GluN1-1a/Q110A	0.01	OF-NB1 R	-93	-1333	-1330	-122	0.24194
3	GluN1-1a/Q110A	0.1	OF-NB1 R	-93	-1333	-1322	-122	0.8871
3	GluN1-1a/Q110A	1	OF-NB1 R	-93	-1333	-465	-122	70
3	GluN1-1a/Q110A	10	OF-NB1 R	-93	-1333	-321	-122	81.6129
3	GluN1-1a/Q110A	30	OF-NB1 R	-93	-1333	-183	-122	92.7419
11	GluN1-1a/F176A	0.1	OF-NB1 R	-95	-1570	-1569	-219	0.0678
11	GluN1-1a/F176A	1	OF-NB1 R	-95	-1570	-1357	-219	14.4407
11	GluN1-1a/F176A	10	OF-NB1 R	-95	-1570	-1148	-219	28.6102
11	GluN1-1a/F176A	30	OF-NB1 R	-95	-1570	-950	-219	42.0339
12	GluN1-1a/F176A	0.1	OF-NB1 R	-169	-2377	-2319	-193	2.62681
12	GluN1-1a/F176A	1	OF-NB1 R	-169	-2377	-2057	-193	14.4927
12	GluN1-1a/F176A	10	OF-NB1 R	-169	-2377	-1805	-193	25.9058
12	GluN1-1a/F176A	30	OF-NB1 R	-169	-2377	-1506	-193	39.4475
14	GluN1-1a/F176A	0.1	OF-NB1 R	-194	-2975	-2923	-300	1.86983
14	GluN1-1a/F176A	1	OF-NB1 R	-194	-2975	-2711	-300	9.49299
14	GluN1-1a/F176A	10	OF-NB1 R	-194	-2975	-2433	-300	19.4894
14	GluN1-1a/F176A	30	OF-NB1 R	-194	-2975	-2005	-300	34.8795
16	GluN1-1a/F176A	0.1	OF-NB1 R	-157	-1617	-1607	-160	0.68493
16	GluN1-1a/F176A	1	OF-NB1 R	-157	-1617	-1375	-160	16.5753
16	GluN1-1a/F176A	10	OF-NB1 R	-157	-1617	-1231	-160	26.4384
16	GluN1-1a/F176A	30	OF-NB1 R	-157	-1617	-1043	-160	39.3151
17	GluN1-1a/F176A	0.1	OF-NB1 R	-221	-1971	-1967	-150	0.22857
17	GluN1-1a/F176A	1	OF-NB1 R	-221	-1971	-1697	-150	15.6571
17	GluN1-1a/F176A	10	OF-NB1 R	-221	-1971	-1477	-150	28.2286
17	GluN1-1a/F176A	30	OF-NB1 R	-221	-1971	-1212	-150	43.3714
18	GluN1-1a/F176A	0.1	OF-NB1 R	-66	-1205	-1194	-92	0.96576
18	GluN1-1a/F176A	1	OF-NB1 R	-66	-1205	-1005	-92	17.5593
18	GluN1-1a/F176A	10	OF-NB1 R	-66	-1205	-850	-92	31.1677
18	GluN1-1a/F176A	30	OF-NB1 R	-66	-1205	-661	-92	47.7612
13	GluN1-1a/F176A	0.1	OF-NB1 R	-145	-2880	-2879	-228	0.03656
13	GluN1-1a/F176A	1	OF-NB1 R	-145	-2880	-2243	-228	23.2907
13	GluN1-1a/F176A	10	OF-NB1 R	-145	-2880	-1810	-228	39.1225
13	GluN1-1a/F176A	30	OF-NB1 R	-145	-2880	-1311	-228	57.3675
14	GluN1-1a/F176A	0.1	OF-NB1 R	-241	-4010	-4009	-139	0.02653
14	GluN1-1a/F176A	1	OF-NB1 R	-241	-4010	-3153	-139	22.7381
14	GluN1-1a/F176A	10	OF-NB1 R	-241	-4010	-2605	-139	37.2778
14	GluN1-1a/F176A	30	OF-NB1 R	-241	-4010	-2073	-139	51.3929
16	GluN1-1a/F176A	0.1	OF-NB1 R	-96	-1294	-1296	-111	-0.16694
16	GluN1-1a/F176A	1	OF-NB1 R	-96	-1294	-1101	-111	16.1102
16	GluN1-1a/F176A	10	OF-NB1 R	-96	-1294	-896	-111	33.222
16	GluN1-1a/F176A	30	OF-NB1 R	-96	-1294	-698	-111	49.7496
17	GluN1-1a/F176A	0.1	OF-NB1 R	-187	-1841	-1839	-217	0.12092
17	GluN1-1a/F176A	1	OF-NB1 R	-187	-1841	-1702	-217	8.40387
17	GluN1-1a/F176A	10	OF-NB1 R	-187	-1841	-1480	-217	21.8259
17	GluN1-1a/F176A	30	OF-NB1 R	-187	-1841	-1231	-217	36.8803
18	GluN1-1a/F176A	0.1	OF-NB1 R	-172	-4380	-4382	-175	-0.04753
18	GluN1-1a/F176A	1	OF-NB1 R	-172	-4380	-3945	-175	10.3375
18	GluN1-1a/F176A	10	OF-NB1 R	-172	-4380	-3405	-175	23.1701
18	GluN1-1a/F176A	30	OF-NB1 R	-172	-4380	-2572	-175	42.9658
1	GluN1-1a/F114A	0.1	OF-NB1 R	-1430	-16586	-16574	-2489	0.07918
1	GluN1-1a/F114A	1	OF-NB1 R	-1430	-16586	-15681	-2489	5.97123
1	GluN1-1a/F114A	10	OF-NB1 R	-1430	-16586	-7203	-2489	61.9095
1	GluN1-1a/F114A	30	OF-NB1 R	-1430	-16586	-5126	-2489	75.6136
2	GluN1-1a/F114A	0.1	OF-NB1 R	-2297	-12724	-12670	-3354	0.51789
2	GluN1-1a/F114A	1	OF-NB1 R	-2297	-12724	-10326	-3354	22.998
2	GluN1-1a/F114A	10	OF-NB1 R	-2297	-12724	-6348	-3354	61.1489
2	GluN1-1a/F114A	30	OF-NB1 R	-2297	-12724	-4568	-3354	78.22
4	GluN1-1a/F114A	0.1	OF-NB1 R	-1225	-14021	-13994	-1692	0.211
4	GluN1-1a/F114A	1	OF-NB1 R	-1225	-14021	-11850	-1692	16.9662
4	GluN1-1a/F114A	10	OF-NB1 R	-1225	-14021	-5810	-1692	64.1685
4	GluN1-1a/F114A	30	OF-NB1 R	-1225	-14021	-2807	-1692	87.6368
9	GluN1-1a/F114A	0.1	OF-NB1 R	-755	-10371	-10126	-681	2.54784
9	GluN1-1a/F114A	1	OF-NB1 R	-755	-10371	-9292	-681	11.2209
9	GluN1-1a/F114A	10	OF-NB1 R	-755	-10371	-5617	-681	49.4384
9	GluN1-1a/F114A	30	OF-NB1 R	-755	-10371	-4035	-681	65.8902
10	GluN1-1a/F114A	0.1	OF-NB1 R	-340	-11416	-10655	-859	6.87071
10	GluN1-1a/F114A	1	OF-NB1 R	-340	-11416	-8100	-859	29.9386
10	GluN1-1a/F114A	10	OF-NB1 R	-340	-11416	-4933	-859	58.532
10	GluN1-1a/F114A	30	OF-NB1 R	-340	-11416	-1684	-859	87.8657
15	GluN1-1a/E236A	0.001	OF-NB1 R	-300	-6095	-6064	-617	0.53494
15	GluN1-1a/E236A	0.01	OF-NB1 R	-300	-6095	-5969	-617	2.17429
15	GluN1-1a/E236A	0.1	OF-NB1 R	-300	-6095	-4772	-617	22.83
15	GluN1-1a/E236A	1	OF-NB1 R	-300	-6095	-2481	-617	62.3641
15	GluN1-1a/E236A	10	OF-NB1 R	-300	-6095	-1805	-617	74.0293
15	GluN1-1a/E236A	30	OF-NB1 R	-300	-6095	-1307	-617	82.623
17	GluN1-1a/E236A	0.001	OF-NB1 R	-209	-5188	-5206	-1087	-0.36152
17	GluN1-1a/E236A	0.01	OF-NB1 R	-209	-5188	-4930	-1087	5.18176
17	GluN1-1a/E236A	0.1	OF-NB1 R	-209	-5188	-4623	-1087	11.3477
17	GluN1-1a/E236A	1	OF-NB1 R	-209	-5188	-2362	-1087	56.7584
17	GluN1-1a/E236A	10	OF-NB1 R	-209	-5188	-1787	-1087	68.3069
17	GluN1-1a/E236A	30	OF-NB1 R	-209	-5188	-1400	-1087	76.0795
18	GluN1-1a/E236A	0.001	OF-NB1 R	-419	-6777	-6772	-498	0.07864
18	GluN1-1a/E236A	0.01	OF-NB1 R	-419	-6777	-6706	-498	1.1167
18	GluN1-1a/E236A	0.1	OF-NB1 R	-419	-6777	-5203	-498	24.7562
18	GluN1-1a/E236A	1	OF-NB1 R	-419	-6777	-3107	-498	57.7225
18	GluN1-1a/E236A	10	OF-NB1 R	-419	-6777	-2039	-498	74.5203
18	GluN1-1a/E236A	30	OF-NB1 R	-419	-6777	-1458	-498	83.6584
10	GluN1-1a/E236A	0.001	OF-NB1 R	-269	-8730	-8732	-111	-0.02364
10	GluN1-1a/E236A	0.01	OF-NB1 R	-269	-8730	-8733	-111	-0.03546
10	GluN1-1a/E236A	0.1	OF-NB1 R	-269	-8730	-8730	-111	0
10	GluN1-1a/E236A	1	OF-NB1 R	-269	-8730	-2957	-111	68.2307
10	GluN1-1a/E236A	10	OF-NB1 R	-269	-8730	-1545	-111	84.919
10	GluN1-1a/E236A	30	OF-NB1 R	-269	-8730	-1169	-111	89.363
14	GluN1-1a/E236A	0.001	OF-NB1 R	-151	-4762	-4766	-142	-0.08675
14	GluN1-1a/E236A	0.01	OF-NB1 R	-151	-4762	-4771	-142	-0.19519
14	GluN1-1a/E236A	0.1	OF-NB1 R	-151	-4762	-4758	-142	0.08675
14	GluN1-1a/E236A	1	OF-NB1 R	-151	-4762	-2363	-142	52.0278
14	GluN1-1a/E236A	10	OF-NB1 R	-151	-4762	-1448	-142	71.8716
14	GluN1-1a/E236A	30	OF-NB1 R	-151	-4762	-989	-142	81.8261

## Sheet: Figure2b
oocyte number	subunit	compound concentration (μM)	compound	A (nA)	B (nA)	C (nA)	D (nA)	inhibition (%)
20	GluN1-1b/E236A	0.001	(R)-OF-NB1	-565	-8155	-8148	-802	0.09223
20	GluN1-1b/E236A	0.01	(R)-OF-NB1	-565	-8155	-8091	-802	0.84321
20	GluN1-1b/E236A	0.1	(R)-OF-NB1	-565	-8155	-7936	-802	2.88538
20	GluN1-1b/E236A	1	(R)-OF-NB1	-565	-8155	-4932	-802	42.4638
20	GluN1-1b/E236A	10	(R)-OF-NB1	-565	-8155	-3934	-802	55.6127
20	GluN1-1b/E236A	30	(R)-OF-NB1	-565	-8155	-3210	-802	65.1515
22	GluN1-1b/E236A	0.001	(R)-OF-NB1	-235	-7689	-7726	-664	-0.49638
22	GluN1-1b/E236A	0.01	(R)-OF-NB1	-235	-7689	-7691	-664	-0.02683
22	GluN1-1b/E236A	0.1	(R)-OF-NB1	-235	-7689	-7716	-664	-0.36222
22	GluN1-1b/E236A	1	(R)-OF-NB1	-235	-7689	-4747	-664	39.4687
22	GluN1-1b/E236A	10	(R)-OF-NB1	-235	-7689	-3818	-664	51.9318
22	GluN1-1b/E236A	30	(R)-OF-NB1	-235	-7689	-3094	-664	61.6448
23	GluN1-1b/E236A	0.001	(R)-OF-NB1	-879	-6513	-6554	-1438	-0.72772
23	GluN1-1b/E236A	0.01	(R)-OF-NB1	-879	-6513	-6562	-1438	-0.86972
23	GluN1-1b/E236A	0.1	(R)-OF-NB1	-879	-6513	-6619	-1438	-1.88143
23	GluN1-1b/E236A	1	(R)-OF-NB1	-879	-6513	-4585	-1438	34.2208
23	GluN1-1b/E236A	10	(R)-OF-NB1	-879	-6513	-3754	-1438	48.9705
23	GluN1-1b/E236A	30	(R)-OF-NB1	-879	-6513	-3037	-1438	61.6968
12	GluN1-1b/E236A	0.001	(R)-OF-NB1	-242	-7315	-7322	-220	-0.09897
12	GluN1-1b/E236A	0.01	(R)-OF-NB1	-242	-7315	-7325	-220	-0.14138
12	GluN1-1b/E236A	0.1	(R)-OF-NB1	-242	-7315	-7317	-220	-0.02828
12	GluN1-1b/E236A	1	(R)-OF-NB1	-242	-7315	-5252	-220	29.1673
12	GluN1-1b/E236A	10	(R)-OF-NB1	-242	-7315	-3540	-220	53.372
12	GluN1-1b/E236A	30	(R)-OF-NB1	-242	-7315	-2617	-220	66.4216
13	GluN1-1b/E236A	0.001	(R)-OF-NB1	-105	-6483	-6718	-347	-3.68454
13	GluN1-1b/E236A	0.01	(R)-OF-NB1	-105	-6483	-6695	-347	-3.32393
13	GluN1-1b/E236A	0.1	(R)-OF-NB1	-105	-6483	-6663	-347	-2.8222
13	GluN1-1b/E236A	1	(R)-OF-NB1	-105	-6483	-4680	-347	28.2691
13	GluN1-1b/E236A	10	(R)-OF-NB1	-105	-6483	-4115	-347	37.1276
13	GluN1-1b/E236A	30	(R)-OF-NB1	-105	-6483	-2479	-347	62.7783
5	GluN1-1b/Q110A	0.001	(R)-OF-NB1	-126	-4811	-4807	-640	0.08538
5	GluN1-1b/Q110A	0.01	(R)-OF-NB1	-126	-4811	-4801	-640	0.21345
5	GluN1-1b/Q110A	0.1	(R)-OF-NB1	-126	-4811	-4713	-640	2.09178
5	GluN1-1b/Q110A	1	(R)-OF-NB1	-126	-4811	-1818	-640	63.8847
5	GluN1-1b/Q110A	10	(R)-OF-NB1	-126	-4811	-1136	-640	78.4418
5	GluN1-1b/Q110A	30	(R)-OF-NB1	-126	-4811	-867	-640	84.1836
6	GluN1-1b/Q110A	0.001	(R)-OF-NB1	-183	-6416	-6411	-221	0.08022
6	GluN1-1b/Q110A	0.01	(R)-OF-NB1	-183	-6416	-6360	-221	0.89844
6	GluN1-1b/Q110A	0.1	(R)-OF-NB1	-183	-6416	-6347	-221	1.10701
6	GluN1-1b/Q110A	1	(R)-OF-NB1	-183	-6416	-3464	-221	47.3608
6	GluN1-1b/Q110A	10	(R)-OF-NB1	-183	-6416	-2290	-221	66.196
6	GluN1-1b/Q110A	30	(R)-OF-NB1	-183	-6416	-1830	-221	73.5761
7	GluN1-1b/Q110A	0.001	(R)-OF-NB1	-102	-6673	-6673	-292	0
7	GluN1-1b/Q110A	0.01	(R)-OF-NB1	-102	-6673	-6667	-292	0.09131
7	GluN1-1b/Q110A	0.1	(R)-OF-NB1	-102	-6673	-6642	-292	0.47177
7	GluN1-1b/Q110A	1	(R)-OF-NB1	-102	-6673	-2224	-292	67.7066
7	GluN1-1b/Q110A	10	(R)-OF-NB1	-102	-6673	-1590	-292	77.355
7	GluN1-1b/Q110A	30	(R)-OF-NB1	-102	-6673	-1447	-292	79.5313
4	GluN1-1b/Q110A	0.001	(R)-OF-NB1	-194	-11406	-10983	-435	3.77274
4	GluN1-1b/Q110A	0.01	(R)-OF-NB1	-194	-11406	-10690	-435	6.38601
4	GluN1-1b/Q110A	0.1	(R)-OF-NB1	-194	-11406	-10142	-435	11.2736
4	GluN1-1b/Q110A	1	(R)-OF-NB1	-194	-11406	-6580	-435	43.0432
4	GluN1-1b/Q110A	10	(R)-OF-NB1	-194	-11406	-4644	-435	60.3104
4	GluN1-1b/Q110A	30	(R)-OF-NB1	-194	-11406	-3234	-435	72.8862
6	GluN1-1b/Q110A	0.001	(R)-OF-NB1	-173	-11924	-11844	-325	0.68079
6	GluN1-1b/Q110A	0.01	(R)-OF-NB1	-173	-11924	-11812	-325	0.95311
6	GluN1-1b/Q110A	0.1	(R)-OF-NB1	-173	-11924	-11772	-325	1.29351
6	GluN1-1b/Q110A	1	(R)-OF-NB1	-173	-11924	-5594	-325	53.8678
6	GluN1-1b/Q110A	10	(R)-OF-NB1	-173	-11924	-3079	-325	75.2702
6	GluN1-1b/Q110A	30	(R)-OF-NB1	-173	-11924	-2468	-325	80.4698
5	GluN1-1b/F114A	0.1	(R)-OF-NB1	-1694	-14590	-14590	-5015	0
5	GluN1-1b/F114A	1	(R)-OF-NB1	-1694	-14590	-13923	-5015	5.17215
5	GluN1-1b/F114A	10	(R)-OF-NB1	-1694	-14590	-10884	-5015	28.7376
5	GluN1-1b/F114A	30	(R)-OF-NB1	-1694	-14590	-8381	-5015	48.1467
8	GluN1-1b/F114A	0.1	(R)-OF-NB1	-1646	-13805	-13820	-2802	-0.12337
8	GluN1-1b/F114A	1	(R)-OF-NB1	-1646	-13805	-13391	-2802	3.40489
8	GluN1-1b/F114A	10	(R)-OF-NB1	-1646	-13805	-10382	-2802	28.152
8	GluN1-1b/F114A	30	(R)-OF-NB1	-1646	-13805	-7720	-2802	50.0452
11	GluN1-1b/F114A	0.1	(R)-OF-NB1	-547	-11705	-11699	-1311	0.05377
11	GluN1-1b/F114A	1	(R)-OF-NB1	-547	-11705	-10395	-1311	11.7405
11	GluN1-1b/F114A	10	(R)-OF-NB1	-547	-11705	-7063	-1311	41.6024
11	GluN1-1b/F114A	30	(R)-OF-NB1	-547	-11705	-5207	-1311	58.2362
12	GluN1-1b/F114A	0.1	(R)-OF-NB1	-1052	-11466	-11371	-2923	0.91223
12	GluN1-1b/F114A	1	(R)-OF-NB1	-1052	-11466	-11051	-2923	3.98502
12	GluN1-1b/F114A	10	(R)-OF-NB1	-1052	-11466	-8826	-2923	25.3505
12	GluN1-1b/F114A	30	(R)-OF-NB1	-1052	-11466	-7087	-2923	42.0492
13	GluN1-1b/F114A	0.1	(R)-OF-NB1	-682	-12454	-12507	-2153	-0.45022
13	GluN1-1b/F114A	1	(R)-OF-NB1	-682	-12454	-11656	-2153	6.7788
13	GluN1-1b/F114A	10	(R)-OF-NB1	-682	-12454	-8593	-2153	32.7982
13	GluN1-1b/F114A	30	(R)-OF-NB1	-682	-12454	-6785	-2153	48.1566
11	GluN1-1b/F114A	0.1	(R)-OF-NB1	-164	-7555	-7508	-477	0.63591
11	GluN1-1b/F114A	1	(R)-OF-NB1	-164	-7555	-6691	-477	11.6899
11	GluN1-1b/F114A	10	(R)-OF-NB1	-164	-7555	-4080	-477	47.0166
11	GluN1-1b/F114A	30	(R)-OF-NB1	-164	-7555	-2502	-477	68.3669
20	GluN1-1b/F176A	0.1	(R)-OF-NB1	-210	-4726	-4670	-140	1.24004
20	GluN1-1b/F176A	1	(R)-OF-NB1	-210	-4726	-3940	-140	17.4048
20	GluN1-1b/F176A	10	(R)-OF-NB1	-210	-4726	-3487	-140	27.4358
20	GluN1-1b/F176A	30	(R)-OF-NB1	-210	-4726	-3094	-140	36.1382
22	GluN1-1b/F176A	0.1	(R)-OF-NB1	-141	-4726	-4723	-204	0.06543
22	GluN1-1b/F176A	1	(R)-OF-NB1	-141	-4726	-3560	-204	25.4307
22	GluN1-1b/F176A	10	(R)-OF-NB1	-141	-4726	-2884	-204	40.1745
22	GluN1-1b/F176A	30	(R)-OF-NB1	-141	-4726	-2209	-204	54.8964
23	GluN1-1b/F176A	0.1	(R)-OF-NB1	-98	-6396	-6396	-220	0
23	GluN1-1b/F176A	1	(R)-OF-NB1	-98	-6396	-5249	-220	18.2121
23	GluN1-1b/F176A	10	(R)-OF-NB1	-98	-6396	-4613	-220	28.3106
23	GluN1-1b/F176A	30	(R)-OF-NB1	-98	-6396	-3960	-220	38.679
25	GluN1-1b/F176A	0.1	(R)-OF-NB1	-133	-5250	-5306	-197	-1.09439
25	GluN1-1b/F176A	1	(R)-OF-NB1	-133	-5250	-4345	-197	17.6861
25	GluN1-1b/F176A	10	(R)-OF-NB1	-133	-5250	-3718	-197	29.9394
25	GluN1-1b/F176A	30	(R)-OF-NB1	-133	-5250	-3090	-197	42.2122
26	GluN1-1b/F176A	0.1	(R)-OF-NB1	-100	-3770	-3797	-98	-0.73569
26	GluN1-1b/F176A	1	(R)-OF-NB1	-100	-3770	-3031	-98	20.1362
26	GluN1-1b/F176A	10	(R)-OF-NB1	-100	-3770	-2572	-98	32.6431
26	GluN1-1b/F176A	30	(R)-OF-NB1	-100	-3770	-2086	-98	45.8856
27	GluN1-1b/F176A	0.1	(R)-OF-NB1	-97	-4967	-4972	-342	-0.10267
27	GluN1-1b/F176A	1	(R)-OF-NB1	-97	-4967	-3756	-342	24.8665
27	GluN1-1b/F176A	10	(R)-OF-NB1	-97	-4967	-3196	-342	36.3655
27	GluN1-1b/F176A	30	(R)-OF-NB1	-97	-4967	-2695	-342	46.653
20	GluN1-1b/F176A	0.1	(R)-OF-NB1	-145	-6894	-6892	-177	0.02963
20	GluN1-1b/F176A	1	(R)-OF-NB1	-145	-6894	-5414	-177	21.9292
20	GluN1-1b/F176A	10	(R)-OF-NB1	-145	-6894	-4335	-177	37.9167
20	GluN1-1b/F176A	30	(R)-OF-NB1	-145	-6894	-3314	-177	53.0449
21	GluN1-1b/F176A	0.1	(R)-OF-NB1	-164	-5697	-5696	-395	0.01807
21	GluN1-1b/F176A	1	(R)-OF-NB1	-164	-5697	-4172	-395	27.5619
21	GluN1-1b/F176A	10	(R)-OF-NB1	-164	-5697	-3278	-395	43.7195
21	GluN1-1b/F176A	30	(R)-OF-NB1	-164	-5697	-2560	-395	56.6962
23	GluN1-1b/F176A	0.1	(R)-OF-NB1	-173	-2734	-2734	-114	0
23	GluN1-1b/F176A	1	(R)-OF-NB1	-173	-2734	-2159	-114	22.4522
23	GluN1-1b/F176A	10	(R)-OF-NB1	-173	-2734	-1827	-114	35.4158
23	GluN1-1b/F176A	30	(R)-OF-NB1	-173	-2734	-1527	-114	47.13
24	GluN1-1b/F176A	0.1	(R)-OF-NB1	-246	-7127	-7084	-286	0.62491
24	GluN1-1b/F176A	1	(R)-OF-NB1	-246	-7127	-5483	-286	23.8919
24	GluN1-1b/F176A	10	(R)-OF-NB1	-246	-7127	-4280	-286	41.3748
24	GluN1-1b/F176A	30	(R)-OF-NB1	-246	-7127	-3444	-286	53.5242

## Sheet: Figure3a
subunit	residues in binding pocket with correlation bigger than 0.9 (MolA,B)	residues in binding pocket with correlation bigger than 0.9 (MolC,D)	sum residues in binding pocket with correlation bigger than 0.9	remaining dccm compared to wt (%)
GluN1a wt/ GluN2B wt	4	2	6	100
GluN1a wt/ F176A	4	7	11	183.333
GluN1-1a wt/ F194A	25	25	50	833.333

## Sheet: Figure3b
subunit	specific binding (cpm)
untransfected	-0.5
untransfected	1.5
untransfected	-0.5
GluN1a wt/ GluN2B wt	25.5
GluN1a wt/ GluN2B wt	9.5
GluN1a wt/ GluN2B wt	4.5
GluN1b wt/ GluN2B wt	11.5
GluN1b wt/ GluN2B wt	4.5
GluN1b wt/ GluN2B wt	5.5
GluN1a wt/ GluN2B F176A	4.5
GluN1a wt/ GluN2B F176A	6.5
GluN1b wt/ GluN2B F176A	-1.5
GluN1b wt/ GluN2B F176A	-2.5
GluN1b wt/ GluN2B F176A	0.5
GluN1a wt/ GluN2B F194A	3.5
GluN1a wt/ GluN2B F194A	2.5
GluN1a wt/ GluN2B F194A	-1.5
GluN1b wt/ GluN2B F194A	-0.5
GluN1b wt/ GluN2B F194A	-1.5
GluN1b wt/ GluN2B F194A	-1.5

## Sheet: Figure3c
subunit	residues in binding pocket with correlation bigger than 0.9 (MolA,B)	residues in binding pocket with correlation bigger than 0.9 (MolC,D)	sum residues in binding pocket with correlation bigger than 0.9	remaining dccm compared to wt (%)
GluN1b wt/ GluN2B wt	9	8	17	100
GluN1b wt/ F176A	3	3	6	35.2941
GluN1b wt/ N192A/F194A	4	4	8	47.0588
GluN1b wt/ F194A	4	4	8	47.0588
GluN1b wt/ Q110A	4	3	7	41.1765
GluN1b wt/ F114A	4	6	10	58.8235
GluN1b wt/ E236A	4	6	10	58.8235

## Sheet: Figure4a
GluN1-1a	Residue (number)	RMSF (Angström)		GluN1-1a + (R)-OF-NB1	Residue (number)	RMSF (Angström)
	109	3.31			109	1.76
	109	3.3			109	1.75
	109	3.3			109	1.73
	109	3.28			109	1.74
	109	3.4			109	1.75
	109	3.44			109	1.77
	109	3.28			109	1.71
	109	3.34			109	1.74
	109	3.3			109	1.72
	109	3.19			109	1.77
	109	3.56			109	1.99
	109	4.07			109	2.45
	109	3.15			109	2.27
	109	3.41			109	2.85
	109	3.55			109	2.13
	109	4.05			109	2.66
	109	3.13			109	2.36
	109	3.38			109	2.97
	109	3.16			109	2.04
	109	3.22			109	2.23
	109	3.3			109	2.57
	110	3.46			110	1.78
	110	3.46			110	1.8
	110	3.57			110	1.82
	110	3.59			110	1.77
	110	3.61			110	1.9
	110	3.67			110	1.95
	110	3.65			110	1.87
	110	3.65			110	1.94
	110	3.65			110	1.84
	110	3.61			110	1.94
	110	3.78			110	1.94
	110	3.95			110	2.2
	110	3.94			110	2.22
	110	3.95			110	2.24
	111	3.59			111	1.96
	111	3.55			111	1.96
	111	3.64			111	2.07
	111	3.71			111	2.14
	111	3.65			111	2.05
	111	3.73			111	2.13
	111	3.65			111	2.13
	111	3.78			111	2.37
	111	3.75			111	2.41
	111	3.84			111	2.36
	112	3.58			112	1.96
	112	3.54			112	1.92
	112	3.6			112	1.95
	112	3.65			112	2.03
	112	3.56			112	1.91
	112	3.65			112	1.94
	112	3.71			112	2
	113	3.66			113	1.9
	113	3.63			113	1.89
	113	3.75			113	1.91
	113	3.76			113	1.88
	113	3.86			113	2.04
	113	3.95			113	2.09
	113	3.74			113	1.89
	113	3.68			113	1.83
	113	3.75			113	1.97
	113	3.85			113	1.9
	113	3.56			113	2.12
	113	3.53			113	2.59
	113	4.55			113	2.29
	113	5.15			113	2.85
	113	3.69			113	2.17
	113	3.73			113	2.68
	113	4.66			113	2.31
	113	5.34			113	2.86
	113	4.09			113	1.98
	113	4.2			113	2.04
	114	3.88			114	2.12
	114	3.83			114	2.12
	114	3.99			114	2.25
	114	4.06			114	2.28
	114	3.99			114	2.3
	114	4.09			114	2.43
	114	4.04			114	2.34
	114	4			114	2.33
	114	4.15			114	2.45
	114	4.06			114	2.33
	114	4.16			114	2.38
	114	4.23			114	2.43
	114	4			114	2.3
	114	3.95			114	2.29
	114	4.18			114	2.38
	114	4.28			114	2.44
	114	4.03			114	2.31
	114	4.01			114	2.32
	114	4.11			114	2.35
	114	4.15			114	2.38
	114	4.22			114	2.41
	115	3.89			115	2.22
	115	3.83			115	2.15
	115	3.87			115	2.25
	115	3.79			115	2.18
	115	3.89			115	2.32
	115	3.94			115	2.41
	115	3.96			115	2.33
	115	4.12			115	2.38
	115	4.03			115	2.42
	115	3.89			115	2.28
	115	3.93			115	2.23
	115	4.01			115	2.48
	115	3.78			115	2.26
	115	3.79			115	2.39
	115	3.74			115	2.24
	115	3.8			115	2.33
	115	3.82			115	2.58
	115	3.82			115	2.56
	115	3.83			115	3.16
	115	3.8			115	3.21
	115	3.89			115	3.76
	115	3.88			115	2.66
	115	3.89			115	2.6
	115	3.93			115	3.08
	116	3.87			116	2.3
	116	3.84			116	2.26
	116	3.88			116	2.36
	116	3.97			116	2.46
	116	3.78			116	2.28
	116	3.69			116	2.18
	116	3.9			116	2.39
	116	3.83			116	2.33
	116	4.02			116	2.52
	116	4.21			116	2.73
	116	4.03			116	2.78
	116	3.94			116	2.45
	116	4.06			116	2.7
	116	4.09			116	2.68
	116	4.11			116	2.65
	116	4.28			116	2.47
	116	4.48			116	2.7
	116	4.51			116	2.7
	116	4.5			116	2.7
	117	3.82			117	2.34
	117	3.74			117	2.3
	117	3.68			117	2.25
	117	3.7			117	2.26
	117	3.77			117	2.34
	117	3.84			117	2.4
	117	3.91			117	2.47
	117	3.83			117	2.42
	117	3.95			117	2.59
	117	4.06			117	2.84
	117	4.03			117	2.72
	117	3.94			117	2.48
	117	4			117	2.57
	117	4			117	2.5
	118	3.6			118	2.18
	118	3.56			118	2.16
	118	3.56			118	2.14
	118	3.59			118	2.2
	118	3.53			118	2.12
	118	3.51			118	2.1
	118	3.53			118	2.08
	118	3.86			118	2.22
	118	3.7			118	2.44
	118	3.93			118	2.8
	118	3.9			118	2.77
	118	3.98			118	2.75
	118	3.47			118	2.13
	118	3.65			118	2.45
	118	3.63			118	2.41
	118	3.72			118	2.42
	119	3.54			119	2.19
	119	3.58			119	2.25
	119	3.52			119	2.21
	119	3.49			119	2.2
	119	3.44			119	2.19
	119	3.47			119	2.21
	119	3.66			119	2.3
	119	3.97			119	2.34
	119	3.72			119	2.54
	119	3.69			119	2.66
	119	3.7			119	3.17
	119	4.15			119	3.02
	119	4.37			119	3.33
	119	4.46			119	3.34
	119	4.46			119	3.38
	119	3.77			119	2.9
	119	3.95			119	3.1
	119	3.91			119	3.22
	119	3.96			119	3.22
	120	3.35			120	2.18
	120	3.34			120	2.2
	120	3.28			120	2.18
	120	3.29			120	2.18
	120	3.23			120	2.17
	120	3.29			120	2.22
	120	3.3			120	2.3
	121	3.31			121	2.22
	121	3.33			121	2.22
	121	3.34			121	2.28
	121	3.39			121	2.38
	121	3.29			121	2.13
	121	3.33			121	1.98
	121	3.38			121	2.38
	121	3.37			121	2.44
	121	3.47			121	2.65
	121	3.44			121	2.68
	121	3.57			121	3.01
	121	3.48			121	2.91
	121	3.62			121	3.2
	121	3.71			121	3.21
	121	3.67			121	3.22
	121	3.63			121	3.18
	121	3.84			121	3.47
	121	3.84			121	3.56
	121	3.85			121	3.53
	122	3.22			122	2.25
	122	3.23			122	2.46
	122	3.17			122	2.12
	122	3.19			122	2.06
	122	3.05			122	2.05
	122	3.03			122	2.02
	122	3.24			122	2.18
	122	3.21			122	2.16
	122	3.45			122	2.35
	122	3.53			122	2.54
	122	3.55			122	2.34
	122	3.77			122	2.61
	122	3.83			122	2.6
	122	3.81			122	2.61
	123	2.99			123	2.05
	123	3.03			123	2.11
	123	2.92			123	2
	123	2.92			123	1.98
	123	2.88			123	1.94
	123	2.93			123	2.04
	123	2.91			123	2.09
	123	2.86			123	2.19
	123	3.15			123	2.03
	123	3.1			123	2.22
	123	3.07			123	2.77
	123	3.3			123	3.12
	123	3.28			123	3.14
	123	3.3			123	3.15
	124	2.81			124	1.89
	124	2.81			124	1.94
	124	2.79			124	1.84
	124	2.83			124	1.92
	124	2.71			124	1.76
	124	2.7			124	1.87
	124	2.8			124	1.82
	124	2.77			124	1.79
	124	2.8			124	1.78
	124	2.9			124	1.95
	124	2.96			124	2.01
	124	2.93			124	2.02
	124	2.93			124	1.97
	124	3.02			124	2.12
	124	2.91			124	1.96
	124	2.94			124	1.9
	124	2.95			124	1.89
	124	2.96			124	1.86
	124	2.99			124	1.91
	124	3			124	1.98
	124	3.03			124	1.9
	124	2.98			124	1.81
	124	2.99			124	1.8
	124	3.01			124	1.8
	125	2.71			125	1.69
	125	2.78			125	1.74
	125	2.64			125	1.7
	125	2.56			125	1.83
	125	2.76			125	1.68
	125	2.95			125	1.66
	125	2.62			125	1.7
	125	2.7			125	1.87
	125	2.66			125	2.09
	125	2.57			125	1.79
	125	2.69			125	2.25
	125	2.74			125	2.01
	125	2.63			125	2.45
	125	2.81			125	2.81
	125	3.07			125	3.17
	125	3.08			125	3.17
	125	3.1			125	3.14
	126	2.67			126	1.8
	126	2.56			126	1.9
	126	2.77			126	1.87
	126	2.93			126	1.91
	126	2.8			126	1.85
	126	2.97			126	1.98
	126	2.69			126	2.06
	126	2.79			126	2.15
	126	2.72			126	2.17
	126	2.52			126	2.09
	126	2.47			126	2.09
	127	2.72			127	1.8
	127	2.63			127	1.82
	127	2.79			127	1.83
	127	2.76			127	1.94
	127	3.06			127	1.82
	127	3.2			127	1.95
	127	2.75			127	1.96
	127	2.7			127	2.38
	127	2.9			127	2.3
	127	3.05			127	2.48
	127	3.19			127	2.78
	127	2.81			127	1.98
	127	3.01			127	2.33
	127	3.06			127	2.32
	127	3			127	2.29
	127	3.07			127	2.77
	127	3.33			127	3.13
	127	3.32			127	3.11
	127	3.36			127	3.1
	128	3.18			128	1.79
	128	3.09			128	1.76
	128	3.49			128	1.92
	128	3.57			128	1.97
	128	3.63			128	2.04
	128	3.92			128	2.26
	128	3.64			128	2.05
	128	3.58			128	2.04
	128	3.9			128	2.23
	128	3.6			128	2.11
	128	3.88			128	1.98
	128	4.17			128	2.19
	128	3.5			128	2.86
	128	3.56			128	3.52
	128	3.94			128	2.21
	128	4.29			128	2.56
	128	3.54			128	3.01
	128	3.6			128	3.72
	128	3.71			128	2.51
	128	3.85			128	2.8
	128	3.9			128	3.09
	129	3.49			129	2.04
	129	3.29			129	1.97
	129	3.67			129	2.26
	129	3.96			129	2.5
	129	3.44			129	2.09
	129	3.57			129	2.25
	129	3.86			129	2.53
	129	3.85			129	2.98
	129	4.42			129	2.83
	129	3.58			129	2.54
	129	3.88			129	2.84
	130	3.17			130	1.87
	130	3.12			130	1.84
	130	3			130	1.78
	130	3.09			130	1.88
	130	2.95			130	1.78
	130	2.96			130	1.78
	130	2.9			130	1.71
	130	3.06			130	1.77
	130	2.9			130	1.72
	130	2.85			130	1.76
	130	3.07			130	2.14
	130	3.11			130	2.08
	131	2.94			131	1.82
	131	2.97			131	1.85
	131	2.95			131	1.88
	131	3			131	1.97
	131	2.96			131	1.8
	131	3.07			131	1.89
	131	2.98			131	1.98
	131	3.03			131	2
	131	3.16			131	2.07
	131	3.21			131	2.15
	131	3.52			131	2.37
	131	3.42			131	2.25
	131	3.21			131	2.25
	131	3.26			131	2.34
	131	3.47			131	2.39
	131	3.45			131	2.45
	131	3.82			131	2.86
	131	3.71			131	2.6
	131	3.61			131	2.68
	131	3.82			131	2.95
	131	3.77			131	2.94
	131	3.85			131	2.96
	132	2.91			132	1.68
	132	2.89			132	1.67
	132	2.99			132	1.62
	132	3.07			132	1.68
	132	3.05			132	1.59
	132	3.24			132	1.63
	132	2.97			132	1.59
	132	3.01			132	1.9
	132	2.91			132	1.62
	132	3.26			132	2.13
	132	3.26			132	2.74
	133	2.97			133	1.58
	133	2.89			133	1.62
	133	3.06			133	1.58
	133	3.21			133	1.59
	133	3.09			133	1.59
	133	3.23			133	1.63
	133	3.07			133	1.61
	133	3.22			133	1.78
	133	3.36			133	1.75
	133	3.33			133	2.17
	133	3.81			133	2.31
	133	3.32			133	1.71
	133	3.6			133	2.05
	133	3.56			133	2.05
	133	3.59			133	2.04
	133	3.9			133	1.72
	133	4.18			133	2.08
	133	4.22			133	2.08
	133	4.21			133	2.13
	134	3.04			134	1.61
	134	2.98			134	1.63
	134	3.15			134	1.63
	134	3.23			134	1.62
	134	3.17			134	1.71
	134	3.15			134	1.79
	134	3.24			134	1.68
	134	3.22			134	1.74
	134	3.36			134	1.74
	134	3.27			134	1.67
	134	3.33			134	1.71
	134	3.4			134	1.79
	134	3.3			134	1.72
	134	3.34			134	1.79
	134	3.35			134	1.74
	134	3.41			134	1.82
	134	3.34			134	1.75
	134	3.4			135	1.78
	135	3.23			135	1.81
	135	3.29			135	1.93
	135	3.26			135	2.05
	135	3.22			135	2.01
	135	3.32			135	2.18
	135	3.33			135	1.95
	135	3.33			135	2.02
	135	3.46			135	2.13
	135	3.37			135	1.99
	135	3.3			135	2.2
	135	3.42			135	2.22
	135	3.67			135	2.56
	135	3.96			135	2.56
	135	3.93			135	2.57
	135	3.92			135	2.4
	135	3.32			135	2.79
	135	3.54			135	2.77
	135	3.51			135	2.74
	135	3.54			136	1.95
	136	3.4			136	1.87
	136	3.45			136	2.06
	136	3.49			136	2.19
	136	3.53			136	2.06
	136	3.44			136	2.15
	136	3.51			136	2.11
	136	3.59			136	2.15
	136	3.71			136	2.07
	136	3.64			136	2.4
	136	3.56			136	2.65
	136	3.64			137	2
	137	3.34			137	1.99
	137	3.31			137	2.01
	137	3.29			137	2.03
	137	3.35			137	2.07
	137	3.3			137	2.11
	137	3.3			137	1.99
	137	3.16			137	1.95
	137	3.2			137	2
	137	3.08			137	2.07
	137	3.15			137	2.12
	137	3.29			137	2.12
	137	3.42			137	2.18
	137	3.07			137	2.23
	137	3.04			137	2.25
	137	3.31			137	2.34
	137	3.46			137	2.31
	137	3.1			137	2.45
	137	3.09			137	2.33
	137	3.2			137	2.46
	137	3.23			138	2.1
	138	3.34			138	2.1
	138	3.36			138	2.15
	138	3.35			138	2.16
	138	3.3			138	2.14
	138	3.3			138	2.15
	138	3.33			138	2.25
	138	3.5			138	2.21
	138	3.56			138	2.37
	138	3.52			138	2.35
	138	3.58			138	2.39
	138	3.58			138	2.42
	138	3.8			138	2.67
	138	3.96			138	2.69
	138	4.05			138	2.63
	138	4.01			138	2.56
	138	3.6			138	2.85
	138	3.79			138	2.82
	138	3.75			138	2.81
	138	3.76			139	2.18
	139	3.27			139	2.23
	139	3.28			139	2.18
	139	3.25			139	2.19
	139	3.26			139	2.31
	139	3.33			139	2.39
	139	3.37			139	2.06
	139	3.15			139	1.69
	139	3.16			139	2.46
	139	3.19			139	2.41
	139	3.05			139	3.08
	139	3.06			139	2.51
	139	3.07			139	2.26
	139	2.95			139	2.3
	139	2.94			139	2.33
	139	2.9			139	2.21
	139	2.97			139	2.33
	139	3.04			139	2.08
	139	2.92			139	1.98
	139	2.87			139	1.99
	139	2.89			139	1.94
	139	2.86			139	2.11
	139	2.96			139	2.22
	139	3.02			139	2.06
	139	2.95			140	2.37
	140	3.36			140	2.34
	140	3.35			140	2.52
	140	3.42			140	2.65
	140	3.46			140	2.43
	140	3.39			140	2.57
	140	3.52			140	2.7
	140	3.47			140	3.12
	140	3.52			140	3.17
	140	3.47			140	3.56
	140	3.42			140	2.39
	140	3.69			140	2.6
	140	3.93			140	2.59
	140	3.91			140	2.58
	140	3.88			141	2.22
	141	3.26			141	2.16
	141	3.2			141	2.12
	141	3.25			141	2.08
	141	3.33			141	2.11
	141	3.15			141	2.22
	141	3.1			141	2.15
	141	3.27			141	2.11
	141	3.51			141	2.18
	141	3.38			141	2.41
	141	3.62			141	2.45
	141	3.6			141	2.42
	141	3.58			141	2.32
	141	3.3			141	2.6
	141	3.62			141	2.49
	141	3.44			141	2.65
	141	3.44			142	2.02
	142	3.15			142	1.97
	142	3.06			142	2.05
	142	3.06			142	1.9
	142	2.95			142	1.89
	142	2.93			142	1.93
	142	3.13			142	1.93
	142	3.1			142	2.02
	142	3.18			142	1.94
	142	3.29			142	1.98
	142	3.39			142	2.05
	142	3.42			142	1.97
	142	3.27			142	1.98
	142	3.3			142	2.05
	142	3.36			143	1.87
	143	2.88			143	1.82
	143	2.77			143	1.86
	143	2.76			143	1.74
	143	2.71			143	1.72
	143	2.74			143	1.86
	143	2.76			143	1.86
	143	2.75			143	1.98
	143	2.81			143	1.94
	143	2.82			143	2
	143	2.82			143	2.12
	143	2.89			143	1.93
	143	2.91			143	1.95
	143	2.96			143	2.01
	143	2.97			144	1.72
	144	2.63			144	1.76
	144	2.63			144	1.68
	144	2.59			144	1.68
	144	2.63			144	1.65
	144	2.57			144	1.66
	144	2.6			144	1.69
	144	2.53			144	1.72
	144	2.5			144	1.67
	144	2.52			144	1.71
	144	2.56			144	1.76
	144	2.61			144	1.79
	144	2.63			144	1.73
	144	2.56			144	1.75
	144	2.56			144	1.8
	144	2.66			144	1.87
	144	2.72			144	1.77
	144	2.62			144	1.82
	144	2.66			144	1.8
	144	2.66			144	1.88
	144	2.75			144	2.03
	144	2.88			145	1.66
	145	2.55			145	1.69
	145	2.55			145	1.65
	145	2.55			145	1.65
	145	2.51			145	1.68
	145	2.64			145	1.78
	145	2.7			145	1.68
	145	2.56			145	1.72
	145	2.59			145	1.71
	145	2.51			145	1.7
	145	2.61			145	1.72
	145	2.58			146	1.66
	146	2.7			146	1.65
	146	2.7			146	1.7
	146	2.8			146	1.72
	146	2.81			146	1.71
	146	2.82			146	1.76
	146	2.78			146	1.76
	146	2.89			146	1.83
	146	2.89			146	1.87
	146	2.97			146	1.92
	146	2.9			146	2.12
	146	2.97			146	2.29
	146	3.03			146	2.25
	146	2.85			146	2.5
	146	2.8			146	2.38
	146	2.97			146	2.65
	146	3.04			146	2.51
	146	2.89			147	1.67
	147	3.08			147	1.67
	147	3.4			147	1.59
	147	3.11			147	1.62
	147	3.1			147	1.52
	147	3.11			147	1.48
	147	3.12			147	1.56
	147	3.25			147	1.55
	147	3.85			147	1.54
	147	3.27			147	1.64
	147	3.16			147	1.68
	147	3.27			147	1.71
	147	3.63			147	1.64
	147	3.04			147	1.69
	147	2.84			147	1.64
	147	3.65			147	1.64
	147	3.87			147	1.65
	147	4.13			148	1.56
	148	3.15			148	1.63
	148	3.17			148	1.55
	148	3.2			148	1.5
	148	3.28			148	1.55
	148	3.15			148	1.54
	148	3.17			148	1.7
	148	3.29			148	1.78
	148	3.31			148	1.71
	148	3.75			148	1.86
	148	3.33			148	1.88
	148	3.27			149	1.6
	149	3.11			149	1.64
	149	3.11			149	1.62
	149	3.11			149	1.64
	149	3.17			149	1.59
	149	3.07			149	1.61
	149	3.1			149	1.71
	149	3.14			149	2.01
	149	3.41			149	1.95
	149	3.22			149	2.03
	149	3.11			149	2.3
	149	3.23			150	1.57
	150	3.05			150	1.58
	150	3.07			150	1.55
	150	3.04			150	1.59
	150	3.09			150	1.5
	150	2.99			150	1.52
	150	3.04			150	1.57
	150	3.07			150	1.56
	150	3.03			150	1.59
	150	3.11			150	1.87
	150	3.3			150	1.91
	150	3.28			150	1.92
	150	3.28			150	1.66
	150	3.15			150	1.94
	150	3.36			150	1.97
	150	3.33			150	1.99
	150	3.32			151	1.46
	151	2.9			151	1.48
	151	2.87			151	1.42
	151	2.86			151	1.42
	151	2.87			151	1.43
	151	2.91			151	1.43
	151	2.93			151	1.41
	151	2.77			151	1.44
	151	2.79			151	1.41
	151	2.77			151	1.39
	151	2.71			151	1.42
	151	2.72			151	1.45
	151	2.79			151	1.39
	151	2.65			151	1.43
	151	2.67			151	1.47
	151	2.68			151	1.41
	151	2.63			151	1.4
	151	2.64			151	1.43
	151	2.69			151	1.44
	151	2.6			151	1.5
	151	2.61			151	1.43
	151	2.61			151	1.47
	151	2.63			151	1.45
	151	2.59			151	1.5
	151	2.6			152	1.48
	152	2.95			152	1.51
	152	2.95			152	1.51
	152	3.02			152	1.5
	152	2.98			152	1.53
	152	3.15			152	1.55
	152	3.22			152	1.58
	152	3.04			152	1.6
	152	2.98			152	1.62
	152	3.08			152	1.64
	152	3.11			152	1.69
	152	3.12			152	1.73
	152	3.09			152	1.73
	152	3.25			152	1.79
	152	3.32			152	1.79
	152	3.23			152	1.9
	152	3.27			152	1.82
	152	3.36			152	1.95
	152	3.52			152	1.83
	152	3.34			152	1.94
	152	3.45			153	1.56
	153	3.19			153	1.57
	153	3.15			153	1.59
	153	3.31			153	1.63
	153	3.38			153	1.56
	153	3.3			153	1.62
	153	3.42			153	1.66
	153	3.37			153	1.67
	153	3.59			153	1.69
	153	3.62			153	1.75
	153	3.26			153	1.78
	153	3.45			153	1.83
	153	3.31			153	1.8
	153	3.37			153	2.34
	153	3.49			153	1.83
	153	3.68			154	1.5
	154	3.2			154	1.5
	154	3.14			154	1.49
	154	3.18			154	1.53
	154	3.28			154	1.48
	154	3.15			154	1.53
	154	3.2			154	1.46
	154	3.1			154	1.52
	154	3.13			154	1.55
	154	3.21			154	1.53
	154	3.08			154	1.65
	154	3.23			154	1.66
	154	3.16			154	1.57
	154	3.04			154	1.57
	154	3.04			154	1.93
	154	3.26			154	1.91
	154	3.26			154	1.91
	154	3.25			155	1.45
	155	3.08			155	1.44
	155	3.05			155	1.45
	155	3.06			155	1.46
	155	3.05			155	1.52
	155	3.17			155	1.57
	155	3.2			155	1.43
	155	2.99			155	1.63
	155	2.92			155	1.74
	155	3.45			155	1.69
	155	3.08			155	2.14
	155	3.6			155	2.07
	155	3.2			155	1.7
	155	3.05			155	2.08
	155	3.33			155	2.5
	155	3.62			155	2.53
	155	3.58			155	2.52
	155	3.59			156	1.55
	156	3.26			156	1.56
	156	3.26			156	1.64
	156	3.39			156	1.69
	156	3.4			156	1.66
	156	3.42			156	1.82
	156	3.51			156	1.7
	156	3.52			156	1.87
	156	3.55			156	1.92
	156	3.8			156	1.83
	156	3.68			156	2.07
	156	3.98			156	2.04
	156	3.76			156	1.88
	156	3.87			156	2.05
	156	4.2			156	1.98
	156	4.03			156	2.05
	156	4.03			156	2.15
	156	4.36			156	2.31
	156	4.21			156	2.37
	156	4.23			156	2.18
	156	4.08			156	2.71
	156	4.64			156	2.71
	156	4.79			156	2.77
	156	5.06			156	3.05
	156	5.15			157	1.59
	157	3.39			157	1.56
	157	3.36			157	1.62
	157	3.44			157	1.68
	157	3.55			157	1.62
	157	3.37			157	1.72
	157	3.46			157	1.65
	157	3.5			157	1.95
	157	3.8			157	1.99
	157	3.44			157	2.35
	157	3.65			157	2.4
	157	3.62			157	2.43
	157	3.64			157	2.09
	157	3.84			157	2.52
	157	4.08			157	2.5
	157	4.13			157	2.51
	157	4.1			158	1.57
	158	3.23			158	1.54
	158	3.19			158	1.58
	158	3.17			158	1.64
	158	3.24			158	1.61
	158	3.16			158	1.66
	158	3.15			158	1.56
	158	3.05			158	1.54
	158	3			158	1.6
	158	3.04			158	1.58
	158	3.08			158	1.67
	158	3.53			158	1.76
	158	3.97			158	1.63
	158	2.93			158	1.67
	158	3			158	1.74
	158	3.59			158	1.86
	158	4.08			158	1.73
	158	2.98			158	1.87
	158	3.09			158	1.75
	158	3.2			158	1.89
	158	3.29			158	1.92
	158	3.35			159	1.61
	159	3.21			159	1.61
	159	3.25			159	1.66
	159	3.25			159	1.68
	159	3.29			159	1.6
	159	3.1			159	1.71
	159	3.19			159	1.81
	159	3.43			159	1.9
	159	3.45			159	2.02
	159	3.52			159	2.08
	159	3.77			159	2.52
	159	4.08			159	2.54
	159	4.14			159	2.88
	159	4.48			159	2.89
	159	4.33			160	1.49
	160	2.94			160	1.5
	160	2.95			160	1.45
	160	2.8			160	1.49
	160	2.82			160	1.45
	160	2.75			160	1.58
	160	2.83			160	1.41
	160	2.74			160	1.42
	160	2.76			160	1.42
	160	2.66			160	1.43
	160	2.8			160	1.53
	160	2.88			160	1.64
	160	2.91			160	1.46
	160	2.87			160	1.58
	160	2.97			160	1.7
	160	3.07			160	1.54
	160	2.97			160	1.53
	160	2.9			160	1.54
	160	2.88			160	1.66
	160	3.09			160	1.76
	160	3.2			160	1.69
	160	3.04			160	1.84
	160	3.12			160	1.74
	160	3.12			160	1.91
	160	3.25			161	1.43
	161	2.69			161	1.48
	161	2.72			161	1.46
	161	2.66			161	1.49
	161	2.72			161	1.45
	161	2.64			161	1.61
	161	2.71			161	1.53
	161	2.7			161	1.69
	161	2.83			161	1.72
	161	2.81			161	1.78
	161	2.98			161	2.27
	161	3.41			161	2.03
	161	3.27			161	2.41
	161	3.65			161	2.17
	161	3.4			162	1.4
	162	2.63			162	1.43
	162	2.67			162	1.42
	162	2.65			162	1.47
	162	2.67			162	1.35
	162	2.64			162	1.37
	162	2.73			162	1.53
	162	2.7			162	1.54
	162	2.71			162	1.58
	162	2.75			162	1.63
	162	2.74			162	1.71
	162	2.81			162	1.7
	162	2.89			162	1.75
	162	2.78			162	1.79
	162	2.83			162	1.84
	162	2.85			162	1.96
	162	2.95			162	1.87
	162	2.83			162	2
	162	2.91			163	1.32
	163	2.58			163	1.38
	163	2.58			163	1.26
	163	2.59			163	1.26
	163	2.66			163	1.25
	163	2.49			163	1.31
	163	2.48			163	1.3
	163	2.7			163	1.7
	163	3.04			163	1.7
	163	2.68			163	2.01
	163	2.9			163	2.14
	163	3.17			163	1.51
	163	3.24			163	1.92
	163	3.5			163	1.98
	163	3.61			163	1.97
	163	3.65			163	2.29
	163	2.86			163	2.72
	163	3.18			163	2.73
	163	3.16			163	2.7
	163	3.16			164	1.22
	164	2.44			164	1.23
	164	2.48			164	1.21
	164	2.36			164	1.24
	164	2.37			164	1.19
	164	2.32			164	1.22
	164	2.34			164	1.24
	164	2.35			164	1.25
	164	2.36			164	1.31
	164	2.41			164	1.4
	164	2.43			164	1.39
	164	2.51			164	1.28
	164	2.31			164	1.63
	164	2.54			164	1.67
	164	2.49			164	1.66
	164	2.52			164	1.4
	164	2.45			164	1.76
	164	2.67			164	1.78
	164	2.68			164	1.76
	164	2.67			165	1.21
	165	2.29			165	1.24
	165	2.31			165	1.21
	165	2.24			165	1.22
	165	2.26			165	1.22
	165	2.17			165	1.27
	165	2.12			165	1.26
	165	2.28			165	1.46
	165	2.25			165	1.38
	165	2.53			165	1.54
	165	2.74			165	1.97
	165	3.28			165	1.87
	165	2.97			165	2.23
	165	3.25			165	2.27
	165	3.3			165	2.28
	165	3.25			165	1.71
	165	3.1			165	2.07
	165	3.38			165	2.06
	165	3.43			165	2.1
	165	3.44			166	1.22
	166	2.22			166	1.25
	166	2.31			166	1.22
	166	2.19			166	1.24
	166	2.18			166	1.24
	166	2.21			166	1.29
	166	2.24			166	1.24
	166	2.22			166	1.56
	166	2.3			166	1.46
	166	2.35			166	1.61
	166	2.26			166	2.3
	166	2.47			166	2.21
	166	2.41			166	2.64
	166	2.72			166	2.64
	166	2.68			166	2.68
	166	2.67			166	1.79
	166	2.38			166	2.2
	166	2.69			166	2.21
	166	2.62			166	2.18
	166	2.64			167	1.29
	167	2.23			167	1.34
	167	2.23			167	1.33
	167	2.3			167	1.33
	167	2.31			167	1.37
	167	2.36			167	1.46
	167	2.42			167	1.38
	167	2.39			167	1.69
	167	2.86			167	1.89
	167	2.54			167	2.33
	167	2.89			167	2.33
	167	2.89			167	2.32
	167	2.82			167	1.62
	167	2.67			167	2.05
	167	3.04			167	2.08
	167	2.96			167	2.03
	167	3.03			168	1.36
	168	2.4			168	1.35
	168	2.38			168	1.4
	168	2.46			168	1.45
	168	2.47			168	1.41
	168	2.48			168	1.4
	168	2.51			168	1.43
	168	2.53			168	1.5
	168	2.68			168	1.45
	168	2.66			168	1.55
	168	2.62			168	1.88
	168	3.05			169	1.48
	169	2.51			169	1.52
	169	2.54			169	1.57
	169	2.53			169	1.57
	169	2.57			169	1.63
	169	2.48			169	1.74
	169	2.58			169	1.66
	169	2.63			169	1.67
	169	2.7			169	1.71
	169	2.65			169	1.77
	169	2.71			169	1.86
	169	2.54			169	1.93
	169	3.33			170	1.63
	170	2.43			170	1.64
	170	2.47			170	1.7
	170	2.42			170	1.83
	170	2.45			170	1.72
	170	2.43			170	1.7
	170	2.48			170	1.7
	170	2.42			170	1.92
	170	2.49			170	1.71
	170	2.57			170	1.74
	170	2.4			170	2.13
	170	2.65			170	1.99
	170	2.69			171	1.8
	171	2.43			171	1.86
	171	2.43			171	1.87
	171	2.48			171	1.88
	171	2.52			171	1.85
	171	2.48			171	1.9
	171	2.55			171	2.01
	171	2.49			171	2.13
	171	2.59			171	2.05
	171	2.53			171	2.22
	171	2.52			171	2.53
	171	3.04			171	2.9
	171	3.64			171	2.66
	171	2.55			171	3.1
	171	2.9			171	2.76
	171	3			171	3.12
	171	3.49			171	2.88
	171	2.67			171	3.35
	171	2.87			172	1.82
	172	2.43			172	1.83
	172	2.4			172	1.82
	172	2.43			172	1.88
	172	2.46			172	1.74
	172	2.42			172	1.75
	172	2.45			172	1.89
	172	2.42			172	2.1
	172	2.44			172	2.09
	172	2.42			172	2
	172	2.44			172	2.37
	172	2.45			172	2.08
	172	2.45			172	2.1
	172	2.48			172	2.3
	172	2.49			172	2.07
	172	2.52			173	1.72
	173	2.39			173	1.76
	173	2.39			173	1.71
	173	2.39			173	1.73
	173	2.41			173	1.72
	173	2.39			173	1.71
	173	2.42			173	1.75
	173	2.47			174	1.71
	174	2.42			174	1.71
	174	2.4			174	1.76
	174	2.47			174	1.78
	174	2.5			174	1.84
	174	2.52			174	1.94
	174	2.6			174	1.78
	174	2.49			174	1.74
	174	2.5			174	2.02
	174	2.57			174	1.8
	174	2.49			174	2.04
	174	2.56			174	1.77
	174	2.5			174	1.82
	174	2.55			174	1.74
	174	2.74			174	2.07
	174	2.61			174	1.95
	174	2.84			174	2.09
	174	3.27			174	2.09
	174	2.94			174	2.34
	174	3.47			174	2.49
	174	3.88			174	2.48
	174	3.64			174	2.16
	174	2.9			174	2.17
	174	2.86			174	2.33
	174	3.18			175	1.83
	175	2.5			175	1.82
	175	2.47			175	1.89
	175	2.55			175	1.97
	175	2.59			175	1.86
	175	2.57			175	1.96
	175	2.66			175	1.93
	175	2.56			175	2.18
	175	2.81			175	2.22
	175	2.71			175	2.2
	175	2.78			176	1.8
	176	2.53			176	1.82
	176	2.49			176	1.8
	176	2.55			176	1.86
	176	2.59			176	1.81
	176	2.58			176	1.78
	176	2.64			176	1.76
	176	2.5			176	2
	176	2.7			176	2.03
	176	2.68			176	2.07
	176	2.72			177	1.88
	177	2.55			177	1.94
	177	2.53			177	1.87
	177	2.59			177	1.82
	177	2.63			177	1.86
	177	2.63			177	1.82
	177	2.69			177	2.02
	177	2.6			177	2.26
	177	2.68			177	2.17
	177	2.68			177	2.07
	177	2.72			177	2.19
	177	3.1			177	2.4
	177	2.77			177	2.33
	177	2.89			177	2.71
	177	3.14			177	2.58
	177	3.23			177	2.96
	177	3.54			177	2.64
	177	3.42			178	1.98
	178	2.63			178	2.06
	178	2.6			178	2.08
	178	2.68			178	2.1
	178	2.71			178	2
	178	2.72			178	2.05
	178	2.79			178	2.33
	178	2.7			178	2.57
	178	2.74			178	2.41
	178	2.92			178	2.82
	178	2.89			178	3.08
	178	3.22			178	3.22
	178	3.12			178	3.21
	178	3.13			178	3.51
	178	3.31			178	3.36
	178	3.36			178	3.81
	178	3.59			178	4.06
	178	3.86			178	4.09
	178	3.86			178	4.41
	178	4.11			178	4.7
	178	4.4			178	4.7
	178	4.39			178	4.7
	178	4.39			179	1.93
	179	2.7			179	1.95
	179	2.67			179	1.9
	179	2.74			179	2.01
	179	2.78			179	1.8
	179	2.73			179	1.88
	179	2.78			179	1.91
	179	2.75			179	2.06
	179	2.78			179	2.05
	179	2.76			179	2.06
	179	2.82			179	2.45
	179	2.86			179	2.29
	179	2.97			179	2.31
	179	2.87			179	2.67
	179	2.99			179	2.7
	179	2.89			179	2.47
	179	2.92			179	2.72
	179	2.95			179	2.79
	179	2.96			179	3.14
	179	3			179	3.26
	179	2.97			179	3.56
	179	3.08			179	3.22
	179	3.04			179	3.48
	179	3.06			179	3.54
	179	3.11			180	1.7
	180	2.7			180	1.7
	180	2.68			180	1.69
	180	2.7			180	1.72
	180	2.75			180	1.71
	180	2.69			180	1.76
	180	2.7			180	1.72
	180	2.7			180	2.14
	180	2.71			180	1.76
	180	2.75			180	1.8
	180	3.04			180	2.18
	180	3.44			180	2.57
	180	3.25			180	3.03
	180	3.51			180	3.01
	180	3.53			180	2.96
	180	3.52			180	1.71
	180	3.43			180	2.04
	180	3.74			180	2.06
	180	3.71			180	2.06
	180	3.73			181	1.77
	181	2.7			181	1.8
	181	2.7			181	1.84
	181	2.73			181	1.85
	181	2.71			181	1.86
	181	2.82			181	1.93
	181	2.89			181	2
	181	2.8			181	1.94
	181	3.02			181	2.34
	181	3.07			181	2.53
	181	2.96			181	3.04
	181	3.31			181	3.03
	181	3.36			181	2.67
	181	3.07			181	3.01
	181	3.4			181	3.04
	181	3.41			182	1.88
	182	2.85			182	1.88
	182	2.83			182	1.97
	182	2.97			182	2.07
	182	3.02			182	1.92
	182	2.97			182	2.05
	182	3.11			182	2.1
	182	3.07			182	2.32
	182	3.16			182	2.43
	182	3.59			182	2.52
	182	3.58			182	2.19
	182	3.07			182	2.49
	182	3.26			182	2.49
	182	3.27			182	2.5
	182	3.31			183	1.79
	183	2.87			183	1.74
	183	2.8			183	1.79
	183	2.91			183	1.9
	183	3.02			183	1.76
	183	2.84			183	1.82
	183	2.94			183	1.79
	183	2.93			183	1.74
	183	2.9			183	1.97
	183	3.13			183	2.09
	183	3.16			183	2.32
	183	3.48			183	2.07
	183	3.49			183	2.33
	183	3.78			183	2.34
	183	3.79			183	2.33
	183	3.75			183	2.65
	183	3.41			183	2.98
	183	3.68			183	3.02
	183	3.64			183	3.02
	183	3.7			184	1.73
	184	2.72			184	1.73
	184	2.68			184	1.75
	184	2.68			184	1.76
	184	2.74			184	1.82
	184	2.78			184	1.9
	184	2.88			184	1.77
	184	2.56			184	1.8
	184	2.57			184	1.85
	184	2.63			184	1.76
	184	2.73			184	1.76
	184	3.13			184	1.84
	184	2.98			184	2.16
	184	3.34			184	2.15
	184	3.25			184	2.11
	184	3.28			184	1.87
	184	2.88			184	2.18
	184	3.16			184	2.16
	184	3.16			184	2.17
	184	3.09			185	1.86
	185	2.82			185	1.86
	185	2.8			185	1.95
	185	3			185	2.01
	185	3.08			185	1.89
	185	3.08			185	1.99
	185	3.57			185	2.14
	185	3.1			185	2.17
	185	3.14			185	2.39
	185	3.08			185	2.48
	185	3.34			185	2.83
	185	3.71			185	2.75
	185	3.36			185	2.51
	185	3.51			185	2.87
	185	3.81			185	2.71
	185	3.85			186	1.79
	186	2.85			186	1.78
	186	2.81			186	1.75
	186	2.95			186	1.81
	186	3.18			186	1.75
	186	2.92			186	1.96
	186	2.88			186	1.74
	186	3.03			186	1.86
	186	3.2			186	2.08
	186	3.22			186	1.94
	186	3.3			186	2.25
	186	3.55			186	2.27
	186	3.54			186	2.05
	186	3.62			186	2.35
	186	3.94			186	2.46
	186	4.01			187	1.7
	187	3.09			187	1.74
	187	3.2			187	1.76
	187	3.28			187	1.9
	187	3.51			187	1.7
	187	3.3			187	1.9
	187	3.46			187	2
	187	3.4			187	2.16
	187	3.57			187	2.21
	187	3.49			187	2.25
	187	3.58			187	2.36
	187	3.71			187	2.29
	187	3.78			187	2.86
	187	3.75			187	3.1
	187	4.01			187	3.07
	187	3.89			187	3.29
	187	3.87			187	3.3
	187	3.98			187	3.88
	187	4.18			187	4.37
	187	4.58			187	4.33
	187	4.7			187	4.88
	187	4.94			187	4.16
	187	4.42			187	3.96
	187	4.42			187	4.7
	187	4.8			188	1.6
	188	3.34			188	1.57
	188	3.4			188	1.72
	188	3.48			188	1.9
	188	3.61			188	1.78
	188	3.43			188	2.05
	188	3.59			188	1.74
	188	3.74			188	1.75
	188	3.97			188	1.73
	188	3.9			188	2.14
	188	3.78			188	2.25
	188	3.91			188	2.38
	188	3.97			188	2.41
	188	3.8			188	2.72
	188	4.05			188	2.81
	188	4.01			189	1.63
	189	3.34			189	1.5
	189	3.3			189	1.74
	189	3.46			189	1.74
	189	3.5			189	1.99
	189	3.55			189	2.2
	189	3.64			189	1.82
	189	3.63			189	2.2
	189	3.69			189	1.96
	189	3.99			189	2.11
	189	3.85			189	2.49
	189	4.08			190	2.1
	190	3.66			190	2.33
	190	3.8			190	2.05
	190	3.71			190	1.82
	190	3.76			190	2.25
	190	3.85			190	2.5
	190	4.15			190	2.32
	190	3.82			190	2.69
	190	4.16			190	2.66
	190	3.75			190	2.29
	190	4.04			190	2.52
	190	4.09			190	2.57
	190	4.42			190	2.39
	190	4.12			190	2.57
	190	4.37			190	2.73
	190	4.04			190	2.47
	190	4.33			190	2.74
	190	4.43			190	2.84
	190	4.68			190	2.39
	190	4.42			190	2.6
	190	4.59			190	2.58
	190	4.58			190	2.61
	190	4.57			191	2.23
	191	3.84			191	2.09
	191	3.83			191	2.47
	191	4.06			191	2.71
	191	4.24			191	2.76
	191	4.27			191	2.75
	191	4.26			211	1.86
	211	3.04			211	2.16
	211	3.27			211	2.17
	211	3.26			211	2.15
	211	3.29			211	1.7
	211	2.82			211	1.76
	211	2.9			212	1.58
	212	2.67			212	1.62
	212	2.73			212	1.47
	212	2.53			212	1.45
	212	2.53			212	1.49
	212	2.53			212	1.59
	212	2.61			212	1.45
	212	2.49			212	1.76
	212	2.68			212	1.78
	212	2.69			212	1.81
	212	2.72			213	1.45
	213	2.49			213	1.42
	213	2.48			213	1.49
	213	2.52			213	1.58
	213	2.59			213	1.48
	213	2.47			213	1.59
	213	2.51			213	1.48
	213	2.55			213	1.53
	213	2.74			213	1.45
	213	2.74			213	1.55
	213	2.65			213	1.6
	213	2.99			213	1.55
	213	2.62			213	1.69
	213	2.83			213	2.09
	213	3.21			213	2.04
	213	3.04			214	1.38
	214	2.41			214	1.35
	214	2.42			214	1.36
	214	2.37			214	1.43
	214	2.4			214	1.31
	214	2.32			214	1.29
	214	2.34			214	1.39
	214	2.38			214	1.48
	214	2.48			214	1.41
	214	2.49			214	1.47
	214	2.44			214	1.75
	214	2.7			214	1.81
	214	2.73			214	1.51
	214	2.57			214	1.91
	214	2.89			214	1.84
	214	2.86			214	1.6
	214	2.79			214	1.94
	214	3.04			214	1.99
	214	3.12			214	1.91
	214	3.01			214	2.27
	214	3.27			214	2.27
	214	3.23			214	2.28
	214	3.26

## Sheet: Figure4b
GluN2B	Residue (number)	RMSF (Angström)		GluN2B + (R)-OF-NB1	Residue (number)	RMSF (Angström)
	110	3.12			110	1.47
	110	3.16			110	1.5
	110	3.09			110	1.48
	110	3.05			110	1.48
	110	3.09			110	1.51
	110	3.06			110	1.54
	110	3.12			110	1.52
	110	3.25			110	1.74
	110	3.19			110	1.85
	110	3.24			110	1.74
	110	3.35			110	2.16
	110	3.45			110	2.23
	110	3.36			110	1.94
	110	3.45			110	2.32
	110	3.56			110	2.34
	110	3.72			110	2.6
	110	3.67			110	2.66
	111	3.15			111	1.55
	111	3.2			111	1.56
	111	3.18			111	1.61
	111	3.15			111	1.63
	111	3.18			111	1.64
	111	3.19			111	1.69
	111	3.28			111	1.68
	111	3.37			111	1.69
	111	3.38			111	1.68
	111	3.58			111	1.76
	111	3.69			111	1.7
	111	3.46			111	1.8
	111	3.68			111	2.11
	111	3.67			111	2.09
	111	3.67			111	2.11
	111	3.54			111	1.79
	111	3.78			111	2.1
	111	3.77			111	2.11
	111	3.78			111	2.11
	112	3.2			112	1.61
	112	3.21			112	1.59
	112	3.21			112	1.64
	112	3.27			112	1.71
	112	3.14			112	1.62
	112	3.16			112	1.7
	112	3.25			112	1.64
	112	3.22			112	1.6
	112	3.27			112	1.68
	112	3.34			112	1.68
	112	3.36			112	1.69
	112	3.36			112	1.7
	112	3.61			112	1.98
	112	3.46			112	1.98
	112	3.47			112	1.99
	112	3.43			112	1.79
	112	3.61			112	2.09
	112	3.63			112	2.09
	112	3.59			112	2.09
	113	3.08			113	1.56
	113	3.09			113	1.53
	113	3.02			113	1.54
	113	3.05			113	1.57
	113	3			113	1.59
	113	3			113	1.65
	113	2.99			113	1.48
	113	3.01			113	1.44
	113	3			113	1.55
	113	2.98			113	1.48
	113	3.46			113	1.74
	113	2.83			113	1.81
	114	3.01			114	1.61
	114	3.04			114	1.6
	114	3.01			114	1.66
	114	2.98			114	1.65
	114	3.08			114	1.75
	114	3.09			114	1.82
	114	3.04			114	1.68
	114	3.03			114	1.69
	114	3.11			114	1.71
	114	3.08			114	1.75
	114	3.11			114	2.47
	114	3.11			114	3.15
	114	3.17			114	1.7
	114	3.21			114	2.04
	114	3.19			114	2.55
	114	3.25			114	3.24
	114	3.26			114	1.86
	114	3.38			114	2.3
	114	3.26			114	2.01
	114	3.37			114	2.14
	115	3.15			115	1.78
	115	3.16			115	1.75
	115	3.24			115	1.88
	115	3.24			115	1.93
	115	3.25			115	1.9
	115	3.3			115	1.99
	115	3.35			115	1.92
	115	3.35			115	1.88
	115	3.39			115	1.94
	115	3.63			115	2.03
	115	3.35			115	1.91
	115	3.48			115	2.04
	115	3.62			115	2.32
	115	3.7			115	2.3
	115	3.65			115	2.33
	115	3.66			115	1.99
	115	3.9			115	2.26
	115	3.94			115	2.25
	115	3.91			115	2.26
	116	3.21			116	1.83
	116	3.19			116	1.77
	116	3.23			116	1.86
	116	3.32			116	1.94
	116	3.2			116	1.88
	116	3.26			116	1.95
	116	3.21			116	1.8
	116	3.26			116	1.81
	116	3.16			116	1.74
	116	3.26			116	1.87
	116	3.31			116	1.94
	117	3.12			117	1.84
	117	3.09			117	1.8
	117	3.1			117	1.87
	117	3.13			117	1.9
	117	3.15			117	1.95
	117	3.2			117	2.05
	117	3.03			117	1.81
	117	3.17			117	2.06
	117	3.19			117	2.08
	117	3.19			117	2.09
	118	3.18			118	1.97
	118	3.17			118	1.95
	118	3.25			118	2.05
	118	3.24			118	2.07
	118	3.37			118	2.17
	118	3.46			118	2.24
	118	3.28			118	2.05
	118	3.32			118	2.09
	118	3.34			118	2.17
	118	3.34			118	2.09
	118	3.34			118	2.24
	118	3.6			118	2.31
	118	3.36			118	2.2
	118	3.46			118	2.53
	118	3.52			118	2.31
	118	3.59			118	2.54
	118	3.74			118	2.4
	119	3.4			119	2.21
	119	3.37			119	2.18
	119	3.52			119	2.29
	119	3.61			119	2.44
	119	3.52			119	2.26
	119	3.63			119	2.33
	119	3.55			119	2.25
	119	3.65			119	2.32
	119	3.47			119	2.1
	119	3.4			119	2.07
	119	3.6			119	2.33
	119	3.74			119	2.57
	119	3.76			119	2.55
	119	3.78			119	2.59
	120	3.44			120	2.19
	120	3.38			120	2.16
	120	3.47			120	2.16
	120	3.42			120	2.12
	120	3.48			120	2.15
	120	3.57			120	2.25
	120	3.6			120	2.26
	120	3.77			120	2.36
	120	3.64			120	2.36
	120	3.61			120	2.23
	120	3.59			120	2.29
	120	4.03			120	2.53
	120	4.28			120	2.89
	120	4.3			120	2.88
	120	4.27			120	2.89
	120	3.63			120	2.94
	120	3.81			120	3.37
	120	3.86			120	3.31
	120	3.76			120	3.34
	121	3.43			121	2.07
	121	3.4			121	2.06
	121	3.48			121	2.06
	121	3.53			121	2.06
	121	3.45			121	2.07
	121	3.41			121	2.06
	121	3.53			121	2.07
	121	3.5			121	2.09
	121	3.63			121	2.08
	121	3.64			121	2.02
	121	3.61			121	2.09
	121	3.79			121	2.32
	121	3.79			121	2.34
	121	3.74			121	2.35
	122	3.49			122	2.1
	122	3.48			122	2.08
	122	3.41			122	2.05
	122	3.49			122	2.05
	122	3.58			122	2.12
	122	3.57			122	2.15
	122	3.71			122	2.25
	122	3.55			122	2.23
	122	3.65			122	2.2
	122	3.85			122	2.32
	122	3.71			122	2.38
	122	3.58			122	2.14
	122	3.63			122	2.17
	122	3.6			122	2.19
	123	3.43			123	1.97
	123	3.38			123	1.94
	123	3.46			123	1.93
	123	3.53			123	1.98
	123	3.43			123	1.88
	123	3.35			123	1.85
	123	3.43			123	1.9
	123	3.36			123	1.86
	123	3.45			123	1.97
	123	3.52			123	2.07
	123	3.44			123	2.02
	123	3.48			123	1.88
	123	3.63			123	2.14
	123	3.63			123	2.15
	123	3.66			123	2.13
	123	3.47			123	1.98
	123	3.61			123	2.23
	123	3.63			123	2.23
	123	3.65			123	2.26
	124	3.53			124	1.9
	124	3.62			124	1.96
	124	3.52			124	1.85
	124	3.46			124	1.81
	124	3.53			124	1.81
	124	3.62			124	1.87
	124	3.62			124	1.91
	124	3.83			124	1.94
	124	3.87			124	2.22
	124	3.52			124	2.24
	124	3.69			124	2.74
	124	3.67			124	2.47
	124	3.94			124	2.82
	124	3.86			124	2.82
	124	3.89			124	2.77
	124	3.66			124	2.59
	124	3.85			124	2.92
	124	3.86			124	2.93
	124	3.88			124	2.91
	125	3.45			125	1.74
	125	3.39			125	1.74
	125	3.46			125	1.72
	125	3.52			125	1.75
	125	3.4			125	1.7
	125	3.48			125	1.71
	125	3.43			125	1.71
	126	3.57			126	1.76
	126	3.63			126	1.8
	126	3.61			126	1.8
	126	3.55			126	1.81
	126	3.63			126	1.75
	126	3.65			126	1.78
	126	3.72			126	1.9
	126	3.73			126	1.94
	126	3.86			126	1.93
	126	3.9			126	1.99
	126	3.92			126	1.94
	126	3.71			126	1.98
	126	3.84			126	2.23
	126	3.84			126	2.26
	126	3.87			126	2.27
	126	4			126	2.08
	126	4.18			126	2.37
	126	4.16			126	2.35
	126	4.16			126	2.38
	127	3.65			127	1.72
	127	3.65			127	1.73
	127	3.68			127	1.7
	127	3.63			127	1.68
	127	3.67			127	1.65
	127	3.72			127	1.69
	127	3.81			127	1.8
	127	3.83			127	1.86
	127	3.86			127	1.84
	127	3.87			127	1.85
	127	3.94			127	1.94
	127	3.95			127	2.01
	127	3.92			127	1.94
	127	3.93			127	2.02
	127	4.01			127	2.03
	127	4.09			127	2.18
	127	4			127	2.03
	127	4.07			127	2.16
	128	3.64			128	1.62
	128	3.62			128	1.65
	128	3.65			128	1.6
	128	3.68			128	1.63
	128	3.72			128	1.65
	128	3.54			128	1.54
	128	3.47			128	1.53
	129	3.53			129	1.55
	129	3.6			129	1.6
	129	3.46			129	1.53
	129	3.44			129	1.54
	129	3.49			129	1.57
	129	3.39			129	1.5
	129	3.32			129	1.5
	130	3.43			130	1.51
	130	3.5			130	1.55
	130	3.39			130	1.52
	130	3.35			130	1.52
	130	3.34			130	1.51
	130	3.31			130	1.54
	130	3.46			130	1.58
	130	3.45			130	1.61
	130	3.51			130	1.62
	130	3.53			130	1.62
	130	3.57			130	1.63
	131	3.35			131	1.51
	131	3.41			131	1.53
	131	3.31			131	1.54
	131	3.29			131	1.58
	131	3.26			131	1.54
	131	3.22			131	1.58
	131	3.36			131	1.61
	131	3.45			131	1.68
	131	3.5			131	1.68
	131	3.48			131	1.63
	131	3.69			131	1.67
	132	3.28			132	1.55
	132	3.34			132	1.57
	132	3.24			132	1.58
	132	3.22			132	1.61
	132	3.19			132	1.54
	132	3.18			132	1.55
	132	3.3			132	1.69
	132	3.4			132	1.73
	132	3.32			132	1.75
	132	3.33			132	1.79
	132	3.55			132	2.04
	132	3.36			132	2.13
	132	3.59			132	1.87
	132	3.71			132	2.07
	132	3.88			132	2.41
	132	3.92			132	2.41
	132	3.94			132	2.38
	133	3.17			133	1.53
	133	3.21			133	1.57
	133	3.15			133	1.51
	133	3.15			133	1.51
	133	3.15			133	1.5
	133	3.2			133	1.54
	133	3.16			133	1.54
	133	3.25			133	1.57
	133	3.08			133	1.57
	133	3.46			133	1.6
	133	3.34			133	1.65
	133	3.76			133	1.56
	133	4.12			133	1.86
	133	4.08			133	1.87
	133	4.06			133	1.89
	133	2.91			133	1.55
	133	3.11			133	1.89
	133	3.05			133	1.84
	133	3.08			133	1.87
	134	3.15			134	1.5
	134	3.17			134	1.53
	134	3.15			134	1.5
	134	3.14			134	1.51
	134	3.12			134	1.5
	134	3.28			134	1.56
	134	3.24			134	1.53
	134	3.46			134	1.62
	134	3.43			134	1.79
	134	3.28			134	1.47
	134	3.59			134	1.74
	134	3.64			134	1.48
	134	3.19			134	1.6
	134	3.21			134	1.49
	134	3.45			134	1.85
	134	3.42			134	1.83
	134	3.45			134	1.83
	135	3.02			135	1.5
	135	3.02			135	1.52
	135	2.97			135	1.51
	135	2.99			135	1.56
	135	2.96			135	1.65
	135	3.01			135	1.7
	135	2.98			135	1.48
	135	3.14			135	1.79
	135	3.16			135	1.82
	135	3.16			135	1.81
	136	2.93			136	1.79
	136	2.92			136	1.81
	136	2.95			136	1.95
	136	2.94			136	2.07
	136	2.99			136	2.03
	136	3.03			136	2.08
	136	2.97			136	1.95
	136	3			136	1.98
	136	3.01			136	2.06
	136	2.98			136	2.12
	136	3			136	2.53
	136	3.07			136	2.43
	137	3.03			137	2.11
	137	3.05			137	2.13
	137	3.08			137	2.17
	137	3.15			137	2.16
	137	3.01			137	2.22
	137	3.03			137	2.36
	137	3.22			137	2.24
	137	3.38			137	2.36
	137	3.36			137	2.3
	137	3.38			137	2.43
	137	3.57			137	2.9
	137	3.72			137	2.93
	137	3.46			137	2.22
	137	3.87			137	2.37
	137	3.66			137	2.82
	137	3.48			137	1.91
	137	3.52			137	2.13
	137	4.07			137	2.17
	137	3.4			137	2.19
	137	3.53			137	2.46
	137	3.54			137	2.55
	137	3.62			137	2.55
	138	2.99			138	2.15
	138	3.02			138	2.12
	138	2.94			138	2.16
	138	2.99			138	2.25
	138	2.93			138	2.12
	138	2.95			138	2.05
	138	2.94			138	2.18
	138	3.06			138	2.32
	138	2.98			138	2.44
	138	2.95			138	2.24
	138	3.17			138	2.61
	138	3.19			138	2.61
	139	2.93			139	2.25
	139	2.94			139	2.35
	139	2.97			139	2.34
	139	3.06			139	2.31
	139	2.95			139	2.34
	139	3.05			139	2.46
	139	3.02			139	2.56
	139	3.17			139	2.58
	139	3.09			139	3.01
	139	3.35			139	2.86
	139	3.74			139	3.03
	139	3.42			139	3.29
	139	3.82			139	3.28
	139	4.25			139	3.71
	139	4.26			139	3.74
	140	2.9			140	2.3
	140	2.88			140	2.28
	140	2.94			140	2.33
	140	3.01			140	2.44
	140	2.96			140	2.24
	140	3.04			140	2.3
	140	2.96			140	2.43
	140	3.2			140	2.6
	140	2.86			140	2.57
	140	3.21			140	2.58
	140	3.19			140	2.62
	141	2.95			141	2.14
	141	2.94			141	2.16
	141	2.99			141	2.02
	141	3.09			141	2.07
	141	2.99			141	1.94
	141	2.98			141	2.01
	141	2.96			141	2.01
	141	3.02			141	2.17
	141	2.89			141	2.05
	141	3.02			141	1.87
	141	2.98			141	1.69
	142	3.06			142	1.89
	142	3.12			142	1.94
	142	3.11			142	1.9
	142	3.03			142	1.94
	142	3.15			142	1.84
	142	3.22			142	1.9
	142	3.27			142	2.05
	142	3.53			142	2.18
	142	3.48			142	2.26
	142	3.36			142	2.04
	142	3.72			142	2.15
	142	3.67			142	2.18
	142	3.37			142	2.7
	142	3.57			142	2.89
	142	3.84			142	3.2
	142	3.85			142	3.2
	142	3.84			142	3.21
	143	3.1			143	1.74
	143	3.07			143	1.72
	143	3.11			143	1.68
	143	3.17			143	1.74
	143	3.08			143	1.68
	143	3.04			143	1.69
	143	3.1			143	1.59
	143	3.14			143	1.61
	143	3.08			143	1.58
	143	3.1			143	1.55
	143	3.18			143	1.59
	143	3.24			143	1.68
	143	3.08			143	1.51
	143	3.06			143	1.52
	143	3.2			143	1.57
	143	3.28			143	1.64
	143	3.11			143	1.5
	143	3.12			143	1.51
	143	3.16			143	1.52
	143	3.2			143	1.53
	144	3.13			144	1.73
	144	3.2			144	1.77
	144	3.11			144	1.77
	144	2.97			144	1.75
	144	3.24			144	1.71
	144	3.34			144	1.71
	144	3.2			144	1.96
	144	3.3			144	2.02
	144	3.57			144	2.04
	144	3.19			144	2.03
	144	3.52			144	2.15
	144	3.85			144	2.2
	144	3.43			144	2.07
	144	3.7			144	2.07
	144	3.85			144	2.26
	144	4.36			144	2.41
	144	3.78			144	2.17
	144	4.25			144	2.23
	144	3.89			144	2.25
	144	4.32			144	2.36
	145	3.22			145	1.69
	145	3.15			145	1.74
	145	3.29			145	1.64
	145	3.37			145	1.65
	145	3.32			145	1.68
	145	3.3			145	1.71
	145	3.23			145	1.57
	145	3.3			145	1.67
	145	3.4			145	1.61
	145	3.18			145	1.53
	145	3.3			145	1.57
	145	3.27			145	1.61
	145	3.14			145	1.49
	145	3.15			145	1.49
	145	3.16			145	1.5
	145	3.16			145	1.5
	145	3.21			145	1.52
	146	3.39			146	1.68
	146	3.41			146	1.68
	146	3.41			146	1.7
	146	3.39			146	1.77
	146	3.35			146	1.63
	146	3.44			146	1.66
	146	3.54			146	1.74
	146	3.56			146	1.73
	146	3.59			146	1.76
	146	3.61			146	1.86
	146	4			146	2
	146	4.43			146	2.08
	146	3.66			146	1.95
	146	3.89			146	1.99
	146	4.09			146	2.15
	146	4.57			146	2.33
	146	3.75			146	2.09
	146	4.03			146	2.23
	146	3.8			146	2.16
	146	3.89			146	2.3
	147	3.3			147	1.62
	147	3.38			147	1.71
	147	3.27			147	1.59
	147	3.36			147	1.63
	147	3.28			147	1.58
	147	3.14			147	1.62
	147	3.12			147	1.66
	148	3.08			148	1.65
	148	3.02			148	1.73
	148	3.03			148	1.79
	148	3			148	1.69
	148	3			148	1.65
	148	3.01			148	1.81
	148	2.98			148	1.9
	148	3.03			148	1.9
	148	3.08			148	1.72
	148	3.09			148	1.71
	148	3.13			148	1.76
	148	3.12			148	1.66
	148	3.17			148	1.65
	148	3.16			148	1.71
	149	3			149	1.73
	149	3.03			149	1.79
	149	2.99			149	1.71
	149	2.99			149	1.69
	149	2.98			149	1.71
	149	2.99			149	1.76
	149	3.02			149	1.78
	149	3.15			149	1.89
	149	3.17			149	2.09
	149	3.12			149	2.05
	149	3.28			149	2.4
	150	2.99			150	1.69
	150	3.02			150	1.67
	150	3			150	1.72
	150	3.02			150	1.72
	150	2.99			150	1.82
	150	3			150	1.86
	150	3.06			150	1.71
	150	3.22			150	1.76
	150	3.35			150	1.69
	150	3.5			150	1.9
	150	3.53			150	2.23
	150	3.07			150	1.79
	150	3.3			150	2.1
	150	3.25			150	2.12
	150	3.31			150	2.05
	150	3.68			150	1.6
	150	3.93			150	2
	150	3.92			150	1.96
	150	3.97			150	1.98
	151	2.98			151	1.9
	151	3			151	1.89
	151	2.99			151	2.03
	151	3.01			151	2.07
	151	2.98			151	2.05
	151	3			151	2.14
	151	3.04			151	2.13
	151	3.06			151	2.27
	151	3.08			151	2.4
	151	3.12			151	2.3
	151	3.29			151	2.58
	151	3.17			151	2.55
	151	3.25			151	2.49
	151	3.49			151	2.86
	151	3.57			151	2.85
	152	2.97			152	2
	152	2.98			152	1.95
	152	2.98			152	2.02
	152	2.99			152	2.13
	152	2.98			152	1.97
	152	3			152	2.05
	152	3			152	2
	152	2.99			152	2.08
	152	3.16			152	2.06
	152	3.22			152	2.2
	152	3.56			152	2.33
	152	3.41			152	2.47
	152	3.31			152	2.5
	152	3.55			152	2.83
	152	3.58			152	2.73
	152	3.8			152	3.03
	152	3.8			152	2.78
	153	2.97			153	1.88
	153	2.96			153	1.85
	153	2.99			153	1.86
	153	3.02			153	1.87
	153	3			153	1.95
	153	3.06			153	1.99
	153	3.02			153	1.79
	153	3.1			153	1.79
	153	3.3			153	1.81
	153	3.09			153	1.73
	153	3.35			153	1.8
	153	3.52			153	1.78
	153	2.99			153	1.7
	153	2.98			153	1.8
	153	3.49			153	1.72
	153	3.66			153	1.8
	153	3.97			153	1.74
	154	2.98			154	1.99
	154	2.98			154	1.97
	154	3			154	2.11
	154	3.01			154	2.12
	154	3.01			154	2.21
	154	3.04			154	2.29
	154	3.01			154	2.14
	154	3.2			154	2.4
	154	3.16			154	2.38
	154	3.2			154	2.38
	155	3.01			155	2.23
	155	3.01			155	2.18
	155	3.04			155	2.35
	155	3.06			155	2.44
	155	3.04			155	2.33
	155	3.1			155	2.45
	155	3.07			155	2.38
	155	3.31			155	2.41
	155	3.3			155	2.59
	155	3.17			155	2.8
	155	3.43			155	3.01
	156	3			156	2.2
	156	2.97			156	2.14
	156	3.02			156	2.17
	156	3.07			156	2.28
	156	3.02			156	2.17
	156	3.08			156	2.23
	156	2.99			156	2.04
	156	3.11			156	2.16
	156	3.2			156	2.1
	156	3.45			156	2.45
	156	3.47			156	2.38
	156	3.45			156	2.36
	156	3.17			156	2.2
	156	3.39			156	2.5
	156	3.42			156	2.49
	156	3.44			156	2.52
	157	2.98			157	2.14
	157	2.95			157	2.11
	157	3.01			157	2.18
	157	3.02			157	2.16
	157	3.08			157	2.34
	157	3.14			157	2.42
	157	2.98			157	2.16
	157	3.1			157	2.2
	157	2.85			157	2.25
	157	3.4			157	2.03
	157	3.82			157	2.08
	157	3.63			157	2.02
	157	3.74			157	2.08
	157	3.99			157	2.09
	157	4.26			157	2.41
	157	4.22			157	2.4
	157	4.22			157	2.4
	158	3.09			158	2.41
	158	3.06			158	2.36
	158	3.18			158	2.57
	158	3.23			158	2.62
	158	3.25			158	2.61
	158	3.35			158	2.74
	158	3.2			158	2.66
	158	3.2			158	2.82
	158	3.28			158	2.72
	158	3.21			158	2.61
	158	3.35			158	2.59
	158	3.3			158	2.94
	158	3.48			158	3.25
	158	3.55			158	3.23
	158	3.52			158	3.19
	158	3.39			158	2.66
	158	3.59			158	2.92
	158	3.64			158	2.85
	158	3.63			158	2.9
	159	3.23			159	2.54
	159	3.17			159	2.46
	159	3.31			159	2.58
	159	3.38			159	2.69
	159	3.35			159	2.54
	159	3.45			159	2.61
	159	3.31			159	2.54
	159	3.29			159	2.48
	159	3.39			159	2.6
	159	3.38			159	2.62
	159	3.68			159	2.85
	159	3.49			159	2.69
	159	3.59			159	2.81
	159	3.72			159	2.78
	160	3.3			160	2.44
	160	3.24			160	2.4
	160	3.34			160	2.42
	160	3.4			160	2.43
	160	3.4			160	2.52
	160	3.49			160	2.58
	160	3.28			160	2.32
	160	3.26			160	2.36
	160	3.26			160	2.27
	160	3.31			160	2.3
	160	3.27			160	2.37
	160	3.32			160	2.35
	160	3.46			160	2.58
	160	3.5			160	2.56
	160	3.49			160	2.6
	160	3.22			160	2.21
	160	3.38			160	2.41
	160	3.35			160	2.43
	160	3.41			160	2.43
	161	3.35			161	2.56
	161	3.29			161	2.52
	161	3.41			161	2.66
	161	3.45			161	2.67
	161	3.5			161	2.77
	161	3.58			161	2.86
	161	3.36			161	2.68
	161	3.33			161	2.68
	161	3.43			161	2.77
	161	3.3			161	2.6
	161	3.36			161	2.65
	161	3.27			161	2.55
	161	3.27			161	2.62
	161	3.51			161	2.71
	161	3.74			161	2.94
	161	3.7			161	2.94
	161	3.74			161	2.93
	162	3.49			162	2.79
	162	3.43			162	2.75
	162	3.57			162	2.9
	162	3.62			162	2.97
	162	3.6			162	2.9
	162	3.62			162	3.02
	162	3.59			162	2.92
	162	3.58			162	2.95
	162	3.61			162	2.88
	162	3.79			162	3.08
	162	3.99			162	3.17
	162	4.41			162	3.36
	162	3.48			162	3.2
	162	3.65			162	3.45
	162	3.64			162	3.53
	163	3.61			163	2.78
	163	3.6			163	2.7
	163	3.67			163	2.77
	163	3.73			163	2.85
	163	3.73			163	2.8
	163	3.85			163	2.88
	163	3.65			163	2.64
	163	3.58			163	2.62
	163	3.81			163	2.58
	163	3.83			163	2.65
	163	3.9			163	2.58
	163	4.11			163	2.71
	163	3.87			163	2.79
	163	4.02			163	3.07
	163	4.08			163	3.05
	164	3.68			164	2.78
	164	3.62			164	2.75
	164	3.74			164	2.83
	164	3.8			164	2.86
	164	3.78			164	2.92
	164	3.84			164	2.97
	164	3.7			164	2.75
	164	3.65			164	2.72
	164	3.76			164	2.82
	164	3.69			164	2.67
	164	3.74			164	2.56
	164	3.79			164	2.56
	164	3.66			164	2.75
	164	3.66			164	2.9
	164	3.75			164	2.51
	164	3.82			164	2.48
	164	3.68			164	2.7
	164	3.7			164	2.79
	164	3.72			164	2.56
	164	3.76			164	2.53
	164	3.8			164	2.59
	165	3.78			165	2.97
	165	3.76			165	2.95
	165	3.84			165	3.06
	165	3.83			165	3.08
	165	3.81			165	3.05
	165	3.9			165	3.13
	165	3.98			165	3.18
	165	4.02			165	3.22
	165	4.03			165	3.22
	165	4.03			165	3.24
	165	4.23			165	3.45
	165	4.15			165	3.45
	166	3.71			166	2.95
	166	3.67			166	2.91
	166	3.68			166	2.94
	166	3.75			166	2.99
	166	3.66			166	2.99
	166	3.61			166	2.87
	166	3.6			166	2.83
	166	3.54			166	2.79
	166	3.59			166	2.84
	166	3.62			166	2.8
	166	3.71			166	2.87
	166	3.78			166	2.95
	166	3.58			166	2.71
	166	3.71			166	2.82
	166	3.78			166	2.86
	166	3.63			166	2.72
	166	3.51			166	2.63
	166	3.49			166	2.64
	166	3.62			166	2.67
	166	3.68			166	2.7
	166	3.5			166	2.58
	166	3.47			166	2.54
	166	3.55			166	2.59
	166	3.56			166	2.57
	167	3.73			167	3.19
	167	3.8			167	3.29
	167	3.73			167	3.28
	167	3.67			167	3.18
	167	3.74			167	3.29
	167	3.75			167	3.33
	167	3.84			167	3.53
	167	3.93			167	3.67
	167	3.84			167	3.58
	167	3.89			167	3.6
	167	3.83			167	3.51
	167	3.76			167	3.37
	167	4.04			167	3.82
	167	4.13			167	3.93
	167	3.91			167	3.62
	167	3.9			167	3.58
	167	4.12			167	3.93
	167	4.26			167	4.11
	167	4.05			167	3.83
	167	4.17			167	3.97
	167	4.39			167	3.73
	168	3.76			168	3.3
	168	3.77			168	3.29
	168	3.78			168	3.33
	168	3.79			168	3.38
	168	3.76			168	3.18
	168	3.77			168	3.14
	168	3.87			168	3.51
	168	3.87			168	3.5
	168	3.91			168	3.69
	168	4			168	3.79
	168	3.97			168	3.73
	168	3.92			168	3.57
	168	4.09			168	3.74
	168	4.08			168	3.72
	168	4.05			168	3.71
	168	3.98			168	3.87
	168	4.15			168	4.05
	168	4.1			168	4.04
	168	4.17			168	4.08
	169	3.73			169	3.1
	169	3.74			169	3.16
	169	3.68			169	2.95
	169	3.71			169	2.97
	169	3.68			169	2.93
	169	3.72			169	3.04
	169	3.61			169	2.82
	169	3.59			169	2.73
	169	3.63			169	2.84
	169	3.56			169	2.8
	169	3.58			169	2.91
	169	3.64			169	3.25
	169	3.51			169	3.08
	169	3.53			169	3.53
	169	3.55			169	2.92
	169	3.59			169	3.28
	169	3.48			169	3.07
	169	3.46			169	3.5
	169	3.49			169	2.8
	169	3.49			169	2.82
	170	3.66			170	2.82
	170	3.65			170	2.77
	170	3.66			170	2.78
	170	3.67			170	2.82
	170	3.58			170	2.65
	170	3.55			170	2.55
	170	3.74			170	2.86
	170	3.76			170	3.13
	170	3.75			170	2.68
	170	3.83			170	3.22
	170	3.85			170	3.29
	171	3.55			171	2.63
	171	3.6			171	2.73
	171	3.48			171	2.48
	171	3.46			171	2.45
	171	3.5			171	2.48
	171	3.57			171	2.56
	171	3.44			171	2.42
	171	3.47			171	2.5
	171	3.43			171	2.46
	171	3.43			171	2.45
	171	3.49			171	2.62
	171	3.4			171	2.3
	171	3.55			171	2.5
	171	3.55			171	2.5
	171	3.55			171	2.51
	171	3.4			171	2.45
	171	3.54			171	2.67
	171	3.55			171	2.66
	171	3.57			171	2.64
	172	3.46			172	2.4
	172	3.43			172	2.36
	172	3.48			172	2.38
	172	3.52			172	2.43
	172	3.41			172	2.25
	172	3.39			172	2.2
	172	3.52			172	2.43
	172	3.49			172	2.39
	172	3.56			172	2.45
	172	3.73			172	2.68
	172	3.73			172	2.68
	172	3.69			172	2.64
	172	3.6			172	2.58
	172	3.74			172	2.82
	172	3.8			172	2.78
	172	3.76			172	2.83
	173	3.39			173	2.23
	173	3.44			173	2.31
	173	3.33			173	2.11
	173	3.31			173	2.07
	173	3.35			173	2.12
	173	3.43			173	2.23
	173	3.31			173	2.08
	173	3.33			173	2.08
	173	3.37			173	2.15
	173	3.58			173	2.28
	173	3.28			173	2.09
	173	3.45			173	2.34
	173	3.46			173	2.34
	173	3.4			173	2.34
	174	3.31			174	2.04
	174	3.28			174	1.99
	174	3.33			174	2.03
	174	3.37			174	2.12
	174	3.28			174	1.96
	174	3.24			174	1.93
	174	3.39			174	2.01
	174	3.42			174	2.03
	174	3.36			174	1.92
	174	3.44			174	1.92
	174	3.46			174	2.1
	174	3.62			174	2.37
	174	3.61			174	2.34
	174	3.65			174	2.36
	175	3.32			175	1.96
	175	3.38			175	2.02
	175	3.28			175	1.89
	175	3.25			175	1.88
	175	3.26			175	1.81
	175	3.4			175	1.84
	175	3.34			175	1.95
	175	3.39			175	2
	175	3.34			175	1.91
	175	3.37			175	2.02
	175	3.39			175	1.98
	175	3.38			175	1.91
	175	3.42			175	2.2
	175	3.44			175	2.3
	175	3.44			175	2.09
	175	3.48			175	2.11
	175	3.47			175	2.31
	175	3.53			175	2.48
	175	3.48			175	2.24
	175	3.56			175	2.37
	175	3.69			175	2.55
	176	3.16			176	1.76
	176	3.15			176	1.79
	176	3.13			176	1.68
	176	3.14			176	1.68
	176	3.06			176	1.61
	176	3.06			176	1.65
	176	3.19			176	1.69
	176	3.25			176	1.75
	176	3.2			176	1.72
	176	3.2			176	1.64
	176	3.21			176	1.65
	176	3.23			176	1.72
	176	3.24			176	1.65
	176	3.27			176	1.72
	176	3.25			176	1.63
	176	3.29			176	1.68
	176	3.28			176	1.64
	176	3.36			176	1.7
	176	3.28			176	1.62
	176	3.33			176	1.63
	177	3.02			177	1.55
	177	2.98			177	1.51
	177	2.98			177	1.55
	177	2.97			177	1.51
	177	2.99			177	1.51
	177	2.97			177	1.47
	177	2.99			177	1.49
	177	2.97			177	1.53
	177	3.03			177	1.51
	177	3.07			177	1.57
	177	3.07			177	1.61
	177	3.05			177	1.55
	177	3.08			177	1.59
	177	3.11			177	1.65
	178	2.98			178	1.55
	178	2.99			178	1.58
	178	2.99			178	1.61
	178	3			178	1.65
	178	3.01			178	1.61
	178	3.01			178	1.69
	178	3.04			178	1.75
	179	3.04			179	1.72
	179	3.04			179	1.69
	179	3.1			179	1.82
	179	3.13			179	1.85
	179	3.12			179	1.89
	179	3.21			179	2
	179	3.14			179	1.87
	179	3.21			179	1.97
	179	3.13			179	1.84
	179	3.16			179	1.89
	179	3.13			179	1.82
	179	3.1			179	1.76
	179	3.26			179	2.03
	179	3.33			179	2.14
	179	3.18			179	1.87
	179	3.2			179	1.86
	179	3.31			179	2.07
	179	3.41			179	2.2
	179	3.27			179	1.98
	179	3.36			179	2.05
	179	3.42			179	2.09
	180	3.08			180	1.87
	180	3.04			180	1.81
	180	3.11			180	1.95
	180	3.16			180	2.03
	180	3.09			180	1.96
	180	3.15			180	2.06
	180	3.12			180	2
	180	3.3			180	2.32
	180	3.26			180	2.19
	180	3.17			180	2.34
	180	3.36			180	2.85
	180	3.44			180	2.44
	180	3.41			180	3.08
	180	3.74			180	3.67
	180	3.8			180	3.65
	180	4.18			180	4.35
	180	4.02			180	3.67
	181	3.05			181	1.9
	181	3.03			181	1.87
	181	3.04			181	1.93
	181	3.07			181	2.01
	181	3.04			181	1.94
	181	3.06			181	2.02
	181	3.02			181	1.9
	181	3.01			181	1.89
	181	3.04			181	1.98
	181	3.05			181	1.96
	181	3.23			181	2.31
	181	3.29			181	2.28
	182	3.04			182	1.89
	182	3.04			182	1.86
	182	3.06			182	1.93
	182	3.07			182	1.94
	182	3.1			182	2.03
	182	3.12			182	2.1
	182	3.07			182	1.88
	182	3.06			182	1.84
	182	3.07			182	1.9
	182	3.12			182	1.92
	182	3.35			182	2
	182	3.55			182	2.05
	182	3.1			182	1.93
	182	3.13			182	1.93
	182	3.42			182	2.07
	182	3.67			182	2.16
	182	3.18			182	2
	182	3.26			182	2.05
	182	3.28			182	2.06
	182	3.36			182	2.13
	183	3.12			183	2.06
	183	3.11			183	2.02
	183	3.18			183	2.17
	183	3.21			183	2.22
	183	3.19			183	2.24
	183	3.23			183	2.34
	183	3.22			183	2.21
	183	3.29			183	2.19
	183	3.35			183	2.41
	183	3.54			183	2.71
	183	3.56			183	2.69
	183	3.59			183	2.63
	183	3.36			183	2.26
	183	3.57			183	2.51
	183	3.57			183	2.51
	183	3.58			183	2.52
	184	3.17			184	2.21
	184	3.15			184	2.15
	184	3.18			184	2.29
	184	3.23			184	2.37
	184	3.18			184	2.32
	184	3.22			184	2.41
	184	3.17			184	2.28
	184	3.1			184	2.03
	184	3.18			184	2.42
	184	3.71			184	2.91
	184	4.06			184	3.29
	184	4.06			184	3.34
	184	4.58			184	3.9
	184	3.94			184	3.27
	185	3.15			185	2.25
	185	3.13			185	2.18
	185	3.15			185	2.28
	185	3.17			185	2.35
	185	3.2			185	2.35
	185	3.24			185	2.45
	185	3.11			185	2.2
	185	3.1			185	2.19
	185	3.1			185	2.14
	185	3.13			185	2.23
	185	3.11			185	2.19
	185	3.16			185	2.27
	185	3.17			185	2.35
	185	3.23			185	2.44
	185	3.23			185	2.44
	185	3.26			185	2.52
	185	3.35			185	2.65
	185	3.38			185	2.67
	185	3.34			185	2.69
	185	3.52			185	2.91
	185	3.5			185	2.92
	185	3.52			185	2.9
	186	3.2			186	2.34
	186	3.18			186	2.28
	186	3.26			186	2.42
	186	3.27			186	2.45
	186	3.3			186	2.53
	186	3.35			186	2.63
	186	3.26			186	2.39
	186	3.25			186	2.37
	186	3.24			186	2.32
	186	3.33			186	2.49
	186	3.28			186	2.45
	186	3.33			186	2.52
	186	3.55			186	2.75
	186	3.51			186	2.73
	186	3.47			186	2.78
	186	3.23			186	2.28
	186	3.4			186	2.52
	186	3.4			186	2.54
	186	3.41			186	2.54
	187	3.31			187	2.53
	187	3.28			187	2.47
	187	3.39			187	2.65
	187	3.45			187	2.73
	187	3.42			187	2.72
	187	3.5			187	2.85
	187	3.41			187	2.65
	187	3.45			187	2.62
	187	3.45			187	2.81
	187	3.45			187	2.87
	187	3.61			187	3.19
	187	3.53			187	3
	187	3.53			187	2.93
	187	3.71			187	3.2
	187	3.68			187	2.94
	187	3.58			187	3.33
	187	3.66			187	3.68
	187	3.81			187	3.73
	187	4.18			187	3.91
	187	4.24			187	3.78
	187	4.57			187	4.45
	187	4			187	4.4
	187	4.02			187	4.67
	187	4.31			187	4.83
	188	3.38			188	2.65
	188	3.32			188	2.56
	188	3.42			188	2.74
	188	3.5			188	2.83
	188	3.42			188	2.79
	188	3.48			188	2.92
	188	3.38			188	2.68
	188	3.29			188	2.76
	188	3.78			188	2.88
	188	3.5			188	2.83
	188	3.67			188	3.04
	189	3.38			189	2.73
	189	3.35			189	2.65
	189	3.41			189	2.79
	189	3.44			189	2.85
	189	3.5			189	2.92
	189	3.58			189	3.04
	189	3.33			189	2.7
	189	3.31			189	2.67
	189	3.28			189	2.63
	189	3.27			189	2.58
	189	3.38			189	2.79
	189	3.55			189	3
	189	3.54			189	2.94
	189	3.53			189	3.02
	190	3.51			190	2.92
	190	3.46			190	2.83
	190	3.6			190	3.05
	190	3.63			190	3.11
	190	3.68			190	3.16
	190	3.78			190	3.31
	190	3.61			190	3.04
	190	3.57			190	2.99
	190	3.57			190	3
	190	3.64			190	3.11
	190	3.57			190	2.95
	190	3.73			190	3.21
	190	3.85			190	3.42
	190	3.92			190	3.38
	190	3.92			190	3.43
	190	3.61			190	3.01
	190	3.78			190	3.2
	190	3.78			190	3.19
	190	3.76			190	3.18
	191	3.65			191	3.12
	191	3.59			191	3.01
	191	3.74			191	3.24
	191	3.82			191	3.35
	191	3.79			191	3.33
	191	3.91			191	3.52
	191	3.71			191	3.17
	191	3.52			191	3.27
	191	3.78			191	3.29
	191	4.21			191	3.3
	191	4.61			191	3.49
	191	4.4			191	3.82
	191	4.46			191	3.31
	191	4.7			191	3.54
	191	4.81			191	3.64
	192	3.72			192	3.25
	192	3.66			192	3.14
	192	3.78			192	3.35
	192	3.87			192	3.46
	192	3.82			192	3.44
	192	3.95			192	3.66
	192	3.74			192	3.29
	192	3.72			192	3.23
	192	4.04			192	3.52
	192	3.76			192	3.33
	192	4.08			192	3.62
	192	3.87			192	3.41
	192	4.16			192	3.68
	192	3.93			192	3.43
	193	3.79			193	3.38
	193	3.78			193	3.35
	193	3.81			193	3.46
	193	3.84			193	3.5
	193	3.79			193	3.53
	193	3.8			193	3.54
	193	3.86			193	3.45
	193	4.08			193	3.46
	193	3.84			193	3.67
	193	3.95			193	3.46
	193	4.01			193	3.48
	194	3.82			194	3.61
	194	3.86			194	3.63
	194	3.85			194	3.71
	194	3.82			194	3.73
	194	3.88			194	3.72
	194	3.93			194	3.81
	194	3.93			194	3.84
	194	4.03			194	3.96
	194	4.01			194	3.94
	194	4.29			194	4.16
	194	4.87			194	4.62
	194	5.1			194	4.81
	194	4.6			194	4.53
	194	4.6			194	4.65
	194	5.56			194	5.25
	194	6.2			194	5.83
	194	5.33			194	5.17
	194	5.85			194	5.71
	194	5.74			194	5.45
	194	6.44			194	6.1
	195	3.9			195	3.67
	195	3.89			195	3.63
	195	3.97			195	3.7
	195	4.07			195	3.8
	195	3.93			195	3.67
	195	3.84			195	3.6
	195	4			195	3.65
	195	4.09			195	3.59
	195	3.9			195	3.72
	195	3.98			195	3.87
	195	4.01			195	3.9
	195	4.13			195	3.88
	195	4.26			195	3.7
	195	4.46			195	3.88
	195	4.45			195	3.85
	195	4.48			195	3.85
	196	4.03			196	3.76
	196	4.12			196	3.84
	196	4.04			196	3.78
	196	4.04			196	3.8
	196	4.17			196	3.89
	196	3.95			196	3.66
	196	3.96			196	3.66
	197	3.89			197	3.59
	197	3.93			197	3.62
	197	3.82			197	3.48
	197	3.82			197	3.41
	197	3.86			197	3.55
	197	3.92			197	3.68
	197	3.75			197	3.4
	197	3.79			197	3.48
	197	3.71			197	3.34
	197	3.7			197	3.33
	197	3.74			197	3.39
	197	3.81			197	3.49
	197	3.63			197	3.21
	197	3.7			197	3.32
	197	3.74			197	3.36
	197	3.63			197	3.2
	197	3.59			197	3.12
	197	3.61			197	3.14
	197	3.59			197	3.12
	197	3.61			197	3.14
	197	3.55			197	3.03
	197	3.54			197	3
	197	3.55			197	3.03
	197	3.54			197	2.99
	198	3.84			198	3.48
	198	3.83			198	3.4
	198	3.88			198	3.55
	198	3.89			198	3.66
	198	3.81			198	3.43
	198	3.79			198	3.47
	198	4.01			198	3.68
	198	4.05			198	4.03
	198	3.89			198	3.91
	198	4.6			198	3.47
	198	5.11			198	3.39
	198	4.8			198	3.88
	198	4.66			198	3.48
	198	4.89			198	3.79
	198	4.79			198	3.61
	199	3.8			199	3.3
	199	3.84			199	3.32
	199	3.75			199	3.17
	199	3.71			199	3.12
	199	3.83			199	3.25
	199	3.89			199	3.3
	199	3.71			199	3.05
	199	3.67			199	3.03
	199	3.76			199	3.12
	199	3.67			199	2.93
	199	3.73			199	3.01
	199	3.62			199	2.87
	199	3.77			199	3.03
	199	3.74			199	3.06
	199	3.77			199	3.05
	199	3.64			199	2.91
	199	3.78			199	3.1
	199	3.8			199	3.1
	199	3.76			199	3.07
	200	3.84			200	3.3
	200	3.81			200	3.27
	200	3.93			200	3.44
	200	3.99			200	3.58
	200	3.94			200	3.29
	200	4.02			200	3.34
	200	3.97			200	3.6
	200	3.86			200	3.75
	200	4.07			200	3.57
	200	4.19			200	3.97
	200	4.41			200	4.29
	200	4.16			200	3.94
	200	4.43			200	4.42
	200	4.73			200	4.78
	200	4.63			200	4.75
	201	3.86			201	3.15
	201	3.81			201	3.12
	201	3.84			201	3.05
	201	3.88			201	3.04
	201	3.74			201	2.87
	201	3.69			201	2.84
	201	3.91			201	3.18
	201	4.04			201	3.35
	201	3.89			201	3.2
	201	3.94			201	3.15
	201	4.02			201	3.23
	201	3.89			201	3.06
	201	4.03			201	3.22
	201	4.2			201	3.4
	201	4.21			201	3.47
	202	3.72			202	2.77
	202	3.78			202	2.82
	202	3.63			202	2.62
	202	3.59			202	2.57
	202	3.66			202	2.62
	202	3.72			202	2.69
	202	3.59			202	2.58
	202	3.65			202	2.8
	202	3.52			202	2.58
	202	3.65			202	2.81
	202	3.69			202	2.83
	202	3.62			202	2.82
	202	3.59			202	2.6
	202	3.76			202	2.83
	202	3.75			202	2.84
	202	3.71			202	2.85
	203	3.63			203	2.58
	203	3.62			203	2.58
	203	3.65			203	2.58
	203	3.71			203	2.64
	203	3.56			203	2.47
	203	3.52			203	2.43
	203	3.71			203	2.63
	203	3.67			203	2.61
	203	3.75			203	2.63
	203	3.81			203	2.84
	203	3.86			203	2.97
	203	3.88			203	2.95
	203	4.09			203	3.18
	203	3.98			203	3.15
	203	4.04			203	3.17
	203	3.95			203	3.01
	203	4.12			203	3.25
	203	4.14			203	3.22
	203	4.13			203	3.22
	204	3.55			204	2.45
	204	3.61			204	2.52
	204	3.49			204	2.37
	204	3.45			204	2.31
	204	3.54			204	2.42
	204	3.62			204	2.51
	204	3.46			204	2.35
	204	3.44			204	2.35
	204	3.51			204	2.43
	204	3.43			204	2.27
	204	3.47			204	2.31
	204	3.38			204	2.2
	204	3.53			204	2.42
	204	3.52			204	2.43
	204	3.54			204	2.41
	204	3.43			204	2.31
	204	3.6			204	2.54
	204	3.52			204	2.53
	204	3.62			204	2.55
	205	3.52			205	2.39
	205	3.49			205	2.35
	205	3.57			205	2.45
	205	3.62			205	2.54
	205	3.53			205	2.38
	205	3.49			205	2.32
	205	3.61			205	2.47
	205	3.58			205	2.41
	205	3.67			205	2.54
	205	3.66			205	2.55
	205	3.69			205	2.56
	205	3.76			205	2.67
	205	3.97			205	2.91
	205	3.92			205	2.94
	205	3.93			205	2.87
	205	3.82			205	2.81
	205	4			205	3.05
	205	4.03			205	3.12
	205	4			205	3.06
	206	3.58			206	2.45
	206	3.65			206	2.56
	206	3.55			206	2.4
	206	3.5			206	2.33
	206	3.65			206	2.45
	206	3.78			206	2.57
	206	3.54			206	2.43
	206	3.51			206	2.43
	206	3.63			206	2.53
	206	3.51			206	2.39
	206	3.52			206	2.42
	206	3.72			206	2.57
	207	3.64			207	2.4
	207	3.59			207	2.35
	207	3.75			207	2.46
	207	3.84			207	2.55
	207	3.76			207	2.4
	207	3.89			207	2.45
	207	3.8			207	2.54
	207	3.81			207	2.6
	207	3.89			207	2.6
	207	3.86			207	2.68
	207	4.1			207	3.09
	207	4.06			207	2.91
	207	3.78			207	2.64
	207	3.87			207	2.98
	207	4.05			207	3.32
	207	4.08			207	3.33
	207	4.05			207	3.3
	208	3.66			208	2.36
	208	3.6			208	2.37
	208	3.68			208	2.33
	208	3.73			208	2.31
	208	3.8			208	2.38
	208	3.87			208	2.38
	208	3.56			208	2.33
	208	3.59			208	2.14
	208	3.5			208	2.88
	208	3.54			208	2.25
	208	3.51			208	2.27
	209	3.86			209	2.48
	209	3.82			209	2.52
	209	4.01			209	2.59
	209	4.1			209	2.57
	209	4.06			209	2.67
	209	4.02			209	2.67
	209	4.06			209	2.68
	209	4.26			209	2.73
	209	4.43			209	2.79
	209	3.79			209	2.61
	209	3.81			209	2.56
	209	3.8			209	2.76
	209	3.95			209	3.02
	209	3.98			209	2.99
	209	3.99			209	2.93
	209	4.07			209	2.6
	209	4.32			209	2.79
	209	4.32			209	2.81
	209	4.31			209	2.79
	210	4.18			210	2.78
	210	4.23			210	2.81
	210	4.26			210	2.88
	210	4.25			210	2.85
	210	4.24			210	2.95
	210	4.23			210	2.98
	210	4.42			210	3.01
	210	4.58			210	3.09
	210	4.31			210	2.99
	210	4.64			210	3.1
	210	4.72			210	3.12
	210	5.03			210	3.31
	211	4.27			211	3
	211	4.32			211	3.01
	211	4.25			211	3.1
	211	4.17			211	3.05
	211	4.4			211	3.32
	211	4.55			211	3.81
	211	4.23			211	3.13
	211	4.17			211	3.34
	211	4.36			211	3.26
	211	4.2			211	3.29
	211	4.29			211	3.64
	211	4.15			211	3.63
	212	4.44			212	3.09
	212	4.41			212	2.85
	212	4.61			212	3.3
	212	4.71			212	3.44
	212	4.66			212	3.38
	212	4.65			212	3.34
	212	4.79			212	3.57
	213	4.6			213	3.2
	213	4.55			213	3.09
	213	4.65			213	3.29
	213	4.78			213	3.48
	213	4.59			213	3.28
	213	4.62			213	3.39
	213	4.65			213	3.28
	213	4.78			213	3.42
	213	4.71			213	3.38
	213	4.84			213	3.13
	213	5.15			213	3.37
	213	5.06			213	3.18
	214	4.55			214	3.22
	214	4.56			214	3.17
	214	4.53			214	3.28
	214	4.51			214	3.26
	214	4.42			214	3.26
	214	4.48			214	3.38
	214	4.7			214	3.49
	214	4.78			214	3.65
	214	4.75			214	3.7
	214	4.82			214	3.58
	214	4.98			214	3.8
	215	4.29			215	3.18
	215	4.28			215	3.15
	215	4.22			215	3.2
	215	4.29			215	3.3
	215	4.16			215	3.1
	215	4.17			215	3.13
	215	4.16			215	3.29
	215	4.26			215	3.61
	215	4.19			215	3.53
	215	4.31			215	3.28
	215	4.51			215	3.43
	215	4.58			215	3.59
	215	4.31			215	3.45
	215	4.36			215	3.74
	215	4.47			215	3.57
	215	4.66			215	3.81
	215	4.9			215	4.06
	215	4.82			215	4.09
	215	5.1			215	4.21
	215	5.33			215	4.47
	215	5.34			215	4.48
	215	5.36			215	4.45
	216	4.11			216	3.02
	216	4.12			216	3.02
	216	4.05			216	2.93
	216	3.99			216	2.9
	216	4.12			216	3.01
	216	4.1			216	2.98
	216	4.01			216	2.87
	216	4.07			216	2.96
	216	3.97			216	2.99
	216	4.17			216	3.19
	216	4.15			216	3.29
	216	3.98			216	2.97
	216	4.1			216	3.22
	216	4.11			216	3.2
	216	4.1			216	3.19
	216	3.91			216	3.13
	216	4.08			216	3.38
	216	4.07			216	3.39
	216	4.07			216	3.34
	217	4.22			217	3.13
	217	4.24			217	3.17
	217	4.31			217	3.25
	217	4.29			217	3.21
	217	4.35			217	3.32
	217	4.37			217	3.35
	217	4.42			217	3.41
	217	4.38			217	3.66
	217	4.8			217	3.71
	217	4.45			217	3.4
	217	4.35			217	3.53
	217	4.7			217	3.53
	217	4.74			217	3.81
	217	5.09			217	4.19
	217	4.94			217	4.22
	217	5.3			217	4.66
	217	4.89			217	4.32
	218	4.36			218	3.35
	218	4.36			218	3.35
	218	4.41			218	3.43
	218	4.5			218	3.54
	218	4.33			218	3.33
	218	4.4			218	3.42
	218	4.48			218	3.52
	218	4.53			218	3.54
	218	4.56			218	3.58
	218	4.68			218	3.98
	218	4.9			218	4.35
	218	4.93			218	4.4
	218	5.24			218	4.86
	218	5.01			218	4.5
	219	4.22			219	3.16
	219	4.19			219	3.13
	219	4.14			219	3.07
	219	4.18			219	3.14
	219	4.1			219	3.03
	219	4.1			219	3.06
	219	4.05			219	2.95
	219	4.05			219	3.04
	219	4.03			219	3.01
	219	4.08			219	2.94
	219	4.22			219	3.21
	219	4.15			219	3.11
	219	4.17			219	3.05
	219	4.38			219	3.43
	219	4.33			219	3.27
	219	4.54			219	3.55
	219	4.4			219	3.44
	220	4.09			220	3
	220	4.11			220	3
	220	4.07			220	2.99
	220	4.01			220	2.93
	220	4.16			220	3.12
	220	4.15			220	3.14
	220	4.05			220	2.94
	220	4.1			220	3.05
	220	4.14			220	2.98
	220	3.95			220	2.86
	220	4.01			220	3.04
	220	3.93			220	3
	220	4.05			220	3.26
	220	4.1			220	3.18
	220	4.07			220	3.27
	220	4.02			220	2.81
	220	4.2			220	3.02
	220	4.17			220	3.01
	220	4.19			220	3.04
	221	4.25			221	3.24
	221	4.27			221	3.25
	221	4.35			221	3.39
	221	4.35			221	3.41
	221	4.36			221	3.43
	221	4.43			221	3.55
	221	4.46			221	3.53
	221	4.63			221	3.7
	221	4.54			221	3.59
	221	4.76			221	3.88
	221	4.99			221	4.11
	221	5.03			221	4.23
	221	4.9			221	4.05
	221	5.03			221	4.23
	221	4.92			221	4.07
	221	5.34			221	4.56
	221	5.57			221	4.8
	221	5.6			221	4.93
	221	5.59			221	4.81
	221	5.77			221	5
	221	5.75			221	5.02
	221	5.77			221	4.99
	222	4.3			222	3.35
	222	4.24			222	3.28
	222	4.3			222	3.38
	222	4.4			222	3.52
	222	4.24			222	3.33
	222	4.29			222	3.42
	222	4.26			222	3.33
	222	4.2			222	3.43
	222	4.26			222	3.51
	222	4.37			222	3.35
	222	4.49			222	3.52
	222	4.43			222	3.58
	222	4.38			222	3.42
	222	4.5			222	3.66
	222	4.44			222	3.54
	222	4.5			222	3.68
	222	4.64			222	3.87
	222	4.73			222	3.98
	222	4.6			222	3.98
	222	4.74			222	4.22
	222	4.75			222	4.24
	222	4.76			222	4.19
	223	4.16			223	3.21
	223	4.14			223	3.18
	223	4.09			223	3.15
	223	4.08			223	3.15
	223	4.15			223	3.27
	223	4.24			223	3.36
	223	4.01			223	3
	223	4.03			223	2.99
	223	4			223	2.96
	223	3.94			223	2.93
	223	4			223	3.02
	223	3.9			223	2.74
	223	4.05			223	2.9
	223	4.05			223	2.91
	223	4.02			223	2.86
	223	3.93			223	3.03
	223	4.08			223	3.23
	223	4.07			223	3.23
	223	4.08			223	3.23
	224	4.13			224	3.29
	224	4.08			224	3.25
	224	4.18			224	3.41
	224	4.21			224	3.46
	224	4.12			224	3.37
	224	4.16			224	3.44
	224	4.31			224	3.55
	224	4.4			224	3.83
	224	4.49			224	3.4
	224	4.5			224	4.05
	224	4.74			224	4.25
	224	4.61			224	4.36
	224	4.85			224	4.56
	224	5.01			224	4.71
	224	5.35			224	5.25
	224	5.8			224	5.77
	224	5.45			224	5.42
	225	4.03			225	3.27
	225	4.01			225	3.24
	225	3.97			225	3.23
	225	4.03			225	3.3
	225	3.92			225	3.16
	225	3.9			225	3.14
	225	3.88			225	3.19
	225	3.96			225	3.45
	225	3.86			225	3.26
	225	3.97			225	3.26
	225	4.11			225	3.75
	226	3.94			226	3.15
	226	3.92			226	3.1
	226	3.97			226	3.14
	226	3.81			226	2.97
	226	3.81			226	2.93
	226	3.99			226	3.18
	226	3.99			226	3.19
	226	4.1			226	3.3
	226	4.06			226	3.26
	226	4.12			226	3.4
	226	4.21			226	3.41
	226	4.01			226	3.23
	226	4			226	3.27
	226	4.11			226	3.31
	227	3.75			227	2.94
	227	3.79			227	3.04
	227	3.65			227	2.81
	227	3.66			227	2.75
	227	3.6			227	2.78
	227	3.6			227	2.85
	227	3.62			227	2.82
	227	3.62			227	2.94
	227	3.71			227	2.9
	227	3.6			227	3.3
	227	4.16			227	3
	227	3.56			227	2.73
	227	3.65			227	2.92
	227	3.64			227	2.91
	227	3.79			227	2.91
	227	3.86			227	3.07
	227	4.06			227	3.32
	227	4.13			227	3.35
	227	4.05			227	3.35
	228	3.57			228	2.68
	228	3.58			228	2.65
	228	3.55			228	2.64
	228	3.56			228	2.7
	228	3.48			228	2.49
	228	3.47			228	2.44
	228	3.61			228	2.69
	228	3.61			228	2.65
	228	3.7			228	2.86
	228	3.77			228	3.08
	228	3.83			228	3.01
	228	3.61			228	2.68
	228	3.81			228	2.87
	228	3.75			228	2.82
	228	3.72			228	2.91
	228	3.82			228	2.88
	228	4.01			228	3.1
	228	4.01			228	3.08
	228	4.03			228	3.1
	229	3.45			229	2.42
	229	3.48			229	2.48
	229	3.37			229	2.3
	229	3.36			229	2.25
	229	3.36			229	2.26
	229	3.39			229	2.33
	229	3.34			229	2.29
	229	3.4			229	2.36
	229	3.3			229	2.25
	229	3.4			229	2.37
	229	3.64			229	2.73
	229	3.59			229	2.69
	229	3.89			229	3.04
	229	3.87			229	3.02
	229	3.75			229	3.02
	229	3.61			229	2.56
	229	3.82			229	2.87
	229	3.91			229	2.88
	229	3.85			229	2.89
	230	3.34			230	2.17
	230	3.35			230	2.15
	230	3.34			230	2.14
	230	3.37			230	2.19
	230	3.29			230	2.03
	230	3.26			230	1.99
	230	3.37			230	2.18
	230	3.41			230	2.27
	230	3.35			230	2.17
	230	3.4			230	2.17
	230	3.38			230	2.1
	230	3.45			230	2.22
	230	3.62			230	2.44
	230	3.62			230	2.46
	230	3.61			230	2.47
	230	3.45			230	2.24
	230	3.62			230	2.5
	230	3.62			230	2.47
	230	3.62			230	2.48
	231	3.3			231	2
	231	3.34			231	2.07
	231	3.25			231	1.9
	231	3.27			231	1.86
	231	3.25			231	1.89
	231	3.24			231	1.94
	231	3.21			231	1.89
	231	3.23			231	1.93
	231	3.2			231	1.95
	231	3.16			231	1.78
	231	3.22			231	1.75
	231	3.3			231	1.81
	231	3.08			231	1.74
	231	3.07			231	1.8
	231	3.19			231	1.68
	231	3.26			231	1.69
	231	3.05			231	1.67
	231	3			231	1.66
	231	3.09			231	1.63
	231	3.07			231	1.59
	231	3.03			231	1.57
	232	3.29			232	1.86
	232	3.31			232	1.85
	232	3.31			232	1.87
	232	3.29			232	1.85
	232	3.35			232	1.81
	232	3.36			232	1.78
	232	3.37			232	1.98
	232	3.4			232	2.01
	232	3.37			232	2.04
	232	3.44			232	2.04
	232	3.48			232	2.02
	233	3.38			233	1.83
	233	3.39			233	1.89
	233	3.42			233	1.82
	233	3.41			233	1.76
	233	3.48			233	1.88
	233	3.5			233	1.96
	233	3.46			233	1.84
	233	3.52			233	1.84
	233	3.53			233	1.93
	233	3.54			233	2.11
	233	3.4			233	1.82
	233	3.52			233	2.1
	233	3.58			233	2.07
	233	3.53			233	2.1
	234	3.53			234	1.87
	234	3.53			234	1.83
	234	3.58			234	1.94
	234	3.57			234	1.95
	234	3.64			234	2.06
	234	3.68			234	2.16
	234	3.61			234	1.89
	234	3.59			234	1.84
	234	3.64			234	1.91
	234	3.67			234	1.94
	234	3.72			234	2
	234	3.66			234	1.96
	234	3.73			234	1.95
	234	3.87			234	1.94
	234	3.78			234	1.98
	234	3.88			234	2.04
	234	4.01			234	2.1
	234	4.09			234	2.13
	234	3.97			234	2.11
	234	4.13			234	2.33
	234	4.13			234	2.36
	234	4.09			234	2.33
	235	3.65			235	2.08
	235	3.64			235	2.03
	235	3.71			235	2.21
	235	3.77			235	2.29
	235	3.7			235	2.26
	235	3.78			235	2.4
	235	3.73			235	2.23
[truncated: 23 more rows]

## Sheet: Figure4c
GluN1-1b + (R)-OF-NB1	Residue (number)	RMSF (Angström)		GluN1-1b	Residue (number)	RMSF (Angström)
	109	2.56			109	1.58
	109	2.57			109	1.58
	109	2.52			109	1.6
	109	2.47			109	1.6
	109	2.59			109	1.66
	109	2.59			109	1.75
	109	2.5			109	1.61
	109	2.57			109	1.65
	109	2.5			109	1.67
	109	2.45			109	1.58
	109	2.51			109	1.99
	109	2.67			109	2.55
	109	2.51			109	1.79
	109	2.67			109	2.26
	109	2.52			109	2.02
	109	2.69			109	2.58
	109	2.51			109	1.85
	109	2.66			109	2.35
	109	2.46			109	1.69
	109	2.51			109	1.81
	109	2.64			109	2.06
	110	2.68			110	1.66
	110	2.69			110	1.66
	110	2.77			110	1.7
	110	2.76			110	1.73
	110	2.8			110	1.73
	110	2.84			110	1.78
	110	2.87			110	1.73
	110	2.9			110	1.74
	110	2.86			110	1.73
	110	2.87			110	1.72
	110	2.97			110	1.79
	110	3.18			110	2.05
	110	3.18			110	2.08
	110	3.16			110	2.11
	111	2.81			111	1.72
	111	2.8			111	1.71
	111	2.85			111	1.76
	111	2.93			111	1.8
	111	2.78			111	1.77
	111	2.82			111	1.81
	111	2.9			111	1.79
	111	3.08			111	2.09
	111	3.09			111	2.07
	111	3.08			111	2.06
	112	2.68			112	1.74
	112	2.67			112	1.71
	112	2.61			112	1.76
	112	2.65			112	1.8
	112	2.56			112	1.76
	112	2.59			112	1.78
	112	2.58			112	1.83
	113	2.6			113	1.76
	113	2.62			113	1.75
	113	2.6			113	1.79
	113	2.54			113	1.81
	113	2.68			113	1.85
	113	2.69			113	1.94
	113	2.63			113	1.79
	113	2.6			113	1.78
	113	2.71			113	1.8
	113	2.63			113	1.84
	113	2.59			113	1.87
	113	2.57			113	1.95
	113	2.72			113	2.03
	113	2.81			113	2.22
	113	2.62			113	1.94
	113	2.62			113	2.06
	113	2.75			113	2.11
	113	2.85			113	2.35
	113	2.69			113	2
	113	2.73			113	2.08
	114	2.75			114	1.82
	114	2.76			114	1.8
	114	2.83			114	1.88
	114	2.82			114	1.92
	114	2.84			114	1.9
	114	2.93			114	1.96
	114	2.94			114	1.92
	114	2.96			114	1.92
	114	3.01			114	1.99
	114	2.95			114	1.92
	114	2.98			114	1.96
	114	3			114	2.02
	114	2.95			114	1.9
	114	2.95			114	1.91
	114	3			114	1.97
	114	3.04			114	2.03
	114	2.98			114	1.92
	114	3			114	1.95
	114	3			114	1.94
	114	3.04			114	1.97
	114	3.08			114	2.01
	115	2.77			115	1.87
	115	2.72			115	1.84
	115	2.78			115	1.89
	115	2.72			115	1.87
	115	2.87			115	1.91
	115	2.92			115	1.95
	115	2.77			115	1.95
	115	2.85			115	2
	115	2.8			115	1.99
	115	2.7			115	1.94
	115	2.72			115	1.99
	115	2.73			115	2.01
	115	2.61			115	1.92
	115	2.69			115	2.28
	115	2.7			115	2.18
	115	2.56			115	1.89
	115	2.62			115	2.22
	115	2.65			115	2.23
	115	2.79			115	2.6
	115	2.82			115	2.61
	115	3.01			115	3.21
	115	2.82			115	2.84
	115	2.88			115	3.03
	115	3.02			115	3.37
	116	2.92			116	1.89
	116	2.89			116	1.88
	116	3			116	1.91
	116	3.06			116	1.96
	116	2.95			116	1.87
	116	2.9			116	1.83
	116	3.07			116	1.91
	116	3.02			116	1.88
	116	3.14			116	1.98
	116	3.25			116	2.11
	116	3.12			116	2.07
	116	3.16			116	1.94
	116	3.32			116	2.19
	116	3.35			116	2.21
	116	3.37			116	2.23
	116	3.2			116	1.97
	116	3.38			116	2.25
	116	3.39			116	2.24
	116	3.39			116	2.22
	117	2.99			117	1.91
	117	2.96			117	1.88
	117	2.89			117	1.88
	117	2.98			117	1.84
	117	3.07			117	1.87
	117	3.02			117	1.95
	117	3.12			117	2.05
	117	3.03			117	2.03
	117	3.09			117	2.06
	117	3.26			117	2.3
	117	3.13			117	2.2
	117	3.07			117	1.99
	117	3.17			117	2.05
	117	3.06			117	2.02
	118	2.92			118	1.79
	118	2.87			118	1.8
	118	2.93			118	1.77
	118	3			118	1.79
	118	2.94			118	1.77
	118	2.91			118	1.78
	118	2.88			118	1.74
	118	2.99			118	1.9
	118	3.02			118	1.94
	118	3.25			118	2.26
	118	3.27			118	2.3
	118	3.28			118	2.26
	118	3.02			118	1.83
	118	3.26			118	2.19
	118	3.28			118	2.17
	118	3.24			118	2.14
	119	2.99			119	1.79
	119	3.05			119	1.82
	119	3.01			119	1.8
	119	2.95			119	1.81
	119	3.02			119	1.76
	119	3.12			119	1.78
	119	3.12			119	1.85
	119	3.15			119	1.91
	119	3.32			119	1.95
	119	3.24			119	1.89
	119	3.5			119	2.03
	119	3.37			119	2.08
	119	3.61			119	2.39
	119	3.61			119	2.41
	119	3.6			119	2.4
	119	3.37			119	2.08
	119	3.57			119	2.37
	119	3.59			119	2.38
	119	3.56			119	2.42
	120	2.94			120	1.75
	120	2.88			120	1.76
	120	2.93			120	1.72
	120	2.98			120	1.72
	120	2.86			120	1.73
	120	2.98			120	1.74
	120	2.99			120	1.79
	121	3.03			121	1.75
	121	3.05			121	1.76
	121	3.08			121	1.78
	121	3.15			121	1.82
	121	2.92			121	1.75
	121	2.87			121	1.8
	121	3.24			121	1.81
	121	3.23			121	1.79
	121	3.42			121	1.84
	121	3.45			121	1.87
	121	3.59			121	1.89
	121	3.72			121	1.94
	121	3.92			121	2.22
	121	3.99			121	2.23
	121	3.97			121	2.19
	121	3.65			121	1.96
	121	3.87			121	2.22
	121	3.87			121	2.26
	121	3.89			121	2.26
	122	2.89			122	1.71
	122	2.99			122	1.71
	122	2.77			122	1.7
	122	2.71			122	1.73
	122	2.69			122	1.67
	122	2.65			122	1.69
	122	2.86			122	1.73
	122	2.92			122	1.75
	122	3.17			122	1.75
	122	3.4			122	1.83
	122	2.89			122	1.81
	122	3.1			122	2.12
	122	3.11			122	2.09
	122	3.11			122	2.1
	123	2.7			123	1.66
	123	2.75			123	1.69
	123	2.64			123	1.64
	123	2.66			123	1.64
	123	2.58			123	1.62
	123	2.58			123	1.64
	123	2.66			123	1.67
	123	2.72			123	1.71
	123	2.62			123	1.69
	123	2.65			123	1.73
	123	2.68			123	1.71
	123	2.87			123	2
	123	2.88			123	2.02
	123	2.88			123	1.99
	124	2.55			124	1.6
	124	2.58			124	1.61
	124	2.52			124	1.6
	124	2.54			124	1.61
	124	2.36			124	1.59
	124	2.29			124	1.57
	124	2.67			124	1.6
	124	2.7			124	1.62
	124	2.63			124	1.61
	124	2.93			124	1.62
	124	3.44			124	1.64
	124	3.13			124	1.64
	124	2.55			124	1.63
	124	2.65			124	1.67
	124	2.41			124	1.64
	124	2.53			124	1.62
	124	2.5			124	1.63
	124	2.57			124	1.64
	124	2.64			124	1.66
	124	2.67			124	1.68
	124	2.68			124	1.69
	124	2.57			124	1.66
	124	2.52			124	1.65
	124	2.61			124	1.69
	125	2.34			125	1.65
	125	2.42			125	1.7
	125	2.25			125	1.66
	125	2.23			125	1.65
	125	2.2			125	1.66
	125	2.23			125	1.68
	125	2.29			125	1.72
	125	2.53			125	2
	125	2.5			125	2.07
	125	2.56			125	1.96
	125	2.98			125	2.44
	125	2.91			125	2.3
	125	2.82			125	2.6
	125	2.81			125	2.72
	125	3.1			125	3.05
	125	3.07			125	3
	125	3.09			125	3.03
	126	2.13			126	1.65
	126	2.12			126	1.66
	126	2.1			126	1.67
	126	2.14			126	1.68
	126	2.1			126	1.71
	126	2.14			126	1.76
	126	2.05			126	1.65
	126	2.03			126	1.67
	126	2.07			126	1.69
	126	2.07			126	1.64
	126	2.07			126	1.63
	127	2.09			127	1.72
	127	2.09			127	1.71
	127	2.1			127	1.78
	127	2.08			127	1.81
	127	2.18			127	1.8
	127	2.21			127	1.85
	127	2.11			127	1.81
	127	2.08			127	1.82
	127	2.15			127	1.91
	127	2.33			127	2.08
	127	2.3			127	2.17
	127	2.2			127	1.83
	127	2.46			127	2.06
	127	2.47			127	2.11
	127	2.44			127	2.13
	127	2.41			127	2.18
	127	2.74			127	2.53
	127	2.75			127	2.53
	127	2.72			127	2.55
	128	2.23			128	1.78
	128	2.23			128	1.77
	128	2.32			128	1.82
	128	2.33			128	1.87
	128	2.34			128	1.83
	128	2.44			128	1.89
	128	2.4			128	1.83
	128	2.4			128	1.79
	128	2.48			128	1.9
	128	2.39			128	1.85
	128	2.47			128	2.02
	128	2.56			128	2.16
	128	2.39			128	1.81
	128	2.41			128	1.8
	128	2.5			128	2.11
	128	2.6			128	2.3
	128	2.41			128	1.88
	128	2.45			128	1.91
	128	2.45			128	2.01
	128	2.5			128	2.13
	128	2.6			128	2.29
	129	2.28			129	1.8
	129	2.23			129	1.79
	129	2.29			129	1.83
	129	2.36			129	1.86
	129	2.26			129	1.87
	129	2.3			129	1.94
	129	2.27			129	1.82
	129	2.23			129	1.83
	129	2.31			129	1.89
	129	2.32			129	1.8
	129	2.35			129	1.81
	130	2.22			130	1.88
	130	2.23			130	1.9
	130	2.18			130	1.93
	130	2.19			130	1.95
	130	2.18			130	2.01
	130	2.21			130	1.96
	130	2.16			130	1.96
	130	2.18			130	1.98
	130	2.29			130	2.03
	130	2.19			130	2.1
	130	2.53			130	2.27
	130	2.46			130	2.6
	131	2.17			131	2.2
	131	2.18			131	2.31
	131	2.18			131	2.34
	131	2.24			131	2.26
	131	2.15			131	2.44
	131	2.22			131	2.55
	131	2.21			131	2.61
	131	2.27			131	2.85
	131	2.34			131	2.81
	131	2.33			131	2.6
	131	2.59			131	2.86
	131	2.48			131	2.79
	131	2.4			131	2.84
	131	2.55			131	3.12
	131	2.61			131	3.28
	131	2.58			131	2.88
	131	2.94			131	3.19
	131	2.86			131	3.12
	131	2.82			131	3.02
	131	3.1			131	3.24
	131	3.1			131	3.26
	131	3.1			131	3.27
	132	2.09			132	2.49
	132	2.08			132	2.46
	132	2.09			132	2.67
	132	2.12			132	2.84
	132	2.12			132	2.6
	132	2.2			132	2.83
	132	2.09			132	2.8
	132	2.2			132	3.14
	132	2.07			132	2.65
	132	2.18			132	3.33
	132	2.19			132	3.47
	133	2.11			133	2.36
	133	2.12			133	2.25
	133	2.16			133	2.34
	133	2.2			133	2.6
	133	2.21			133	2.17
	133	2.29			133	2.25
	133	2.13			133	2.25
	133	2.13			133	2.07
	133	2.29			133	2.43
	133	2.59			133	2.44
	133	2.53			133	2.58
	133	2.36			133	2.38
	133	2.66			133	2.7
	133	2.63			133	2.62
	133	2.68			133	2.59
	133	2.38			133	2.72
	133	2.66			133	2.99
	133	2.65			133	3.01
	133	2.65			133	3
	134	2.2			134	1.98
	134	2.17			134	1.96
	134	2.27			134	1.85
	134	2.36			134	1.84
	134	2.28			134	1.88
	134	2.26			134	2.06
	134	2.31			134	1.79
	134	2.26			134	1.88
	134	2.39			134	1.74
	134	2.36			134	1.85
	134	2.77			134	2.23
	134	3.25			134	2.56
	134	2.4			134	1.79
	134	2.71			134	1.87
	134	2.72			134	2.26
	134	3.1			134	2.61
	134	2.46			134	1.98
	135	2.35			135	1.85
	135	2.42			135	1.89
	135	2.38			135	1.9
	135	2.37			135	1.98
	135	2.46			135	1.86
	135	2.52			135	1.95
	135	2.42			135	2.05
	135	2.58			135	2.27
	135	2.75			135	2.13
	135	2.35			135	2.41
	135	2.55			135	2.78
	135	2.54			135	2.94
	135	2.83			135	3.28
	135	2.85			135	3.28
	135	2.84			135	3.33
	135	2.61			135	2.68
	135	2.93			135	2.98
	135	2.9			135	3.02
	135	2.92			135	3.01
	136	2.52			136	1.83
	136	2.51			136	1.84
	136	2.61			136	1.83
	136	2.64			136	1.89
	136	2.65			136	1.8
	136	2.74			136	1.82
	136	2.68			136	1.91
	136	2.82			136	2.06
	136	2.84			136	1.87
	136	2.75			136	2.17
	136	2.94			136	2.43
	137	2.61			137	1.81
	137	2.57			137	1.89
	137	2.63			137	1.78
	137	2.7			137	1.78
	137	2.64			137	1.8
	137	2.6			137	1.84
	137	2.56			137	1.76
	137	2.57			137	1.78
	137	2.51			137	1.78
	137	2.6			137	1.75
	137	2.68			137	1.75
	137	2.73			137	1.77
	137	2.58			137	1.79
	137	2.56			137	1.85
	137	2.74			137	1.77
	137	2.84			137	1.82
	137	2.64			137	1.82
	137	2.66			137	1.89
	137	2.71			137	1.8
	137	2.78			137	1.85
	138	2.71			138	1.79
	138	2.76			138	1.78
	138	2.74			138	1.8
	138	2.68			138	1.82
	138	2.77			138	1.77
	138	2.79			138	1.77
	138	2.86			138	1.9
	138	2.97			138	2.25
	138	2.93			138	2.21
	138	2.85			138	1.98
	138	2.85			138	2.31
	138	2.95			138	2.19
	138	3.17			138	2.51
	138	3.18			138	2.5
	138	3.17			138	2.54
	138	3.13			138	2.45
	138	3.39			138	2.84
	138	3.39			138	2.81
	138	3.36			138	2.87
	139	2.81			139	1.77
	139	2.81			139	1.79
	139	2.88			139	1.76
	139	3			139	1.78
	139	2.92			139	1.76
	139	2.89			139	1.78
	139	2.86			139	1.8
	139	3.11			139	2.1
	139	3.06			139	2.05
	139	2.7			139	1.71
	139	2.84			139	1.91
	139	2.9			139	1.97
	139	2.64			139	1.69
	139	2.7			139	1.79
	139	2.82			139	1.79
	139	2.48			139	1.67
	139	2.48			139	1.71
	139	2.39			139	1.66
	139	2.39			139	1.65
	139	2.46			139	1.64
	139	2.35			139	1.67
	139	2.32			139	1.71
	139	2.32			139	1.74
	139	2.28			139	1.72
	140	3.01			140	1.76
	140	3.05			140	1.77
	140	3.08			140	1.78
	140	3.12			140	1.82
	140	2.99			140	1.75
	140	3.15			140	1.83
	140	3.25			140	1.83
	140	3.57			140	1.85
	140	3.24			140	1.84
	140	3.48			140	2
	140	3.38			140	1.93
	140	3.6			140	2.18
	140	3.6			140	2.24
	140	3.6			140	2.21
	141	2.8			141	1.7
	141	2.73			141	1.74
	141	2.72			141	1.67
	141	2.76			141	1.71
	141	2.62			141	1.66
	141	2.58			141	1.7
	141	2.72			141	1.65
	141	2.77			141	1.71
	141	2.97			141	2
	141	3.24			141	2.41
	141	3.23			141	2.36
	141	3.23			141	2.4
	141	2.71			141	2.03
	141	2.88			141	2.39
	141	2.98			141	2.4
	141	2.92			141	2.42
	142	2.59			142	1.63
	142	2.51			142	1.63
	142	2.51			142	1.65
	142	2.45			142	1.59
	142	2.5			142	1.59
	142	2.55			142	1.65
	142	2.52			142	1.72
	142	2.6			142	1.73
	142	2.62			142	1.67
	142	2.62			142	1.75
	142	2.69			142	1.8
	142	2.65			142	1.63
	142	2.68			142	1.62
	142	2.71			142	1.68
	143	2.35			143	1.58
	143	2.29			143	1.57
	143	2.34			143	1.59
	143	2.27			143	1.54
	143	2.29			143	1.55
	143	2.22			143	1.59
	143	2.2			143	1.63
	143	2.25			143	1.62
	143	2.23			143	1.63
	143	2.25			143	1.69
	143	2.24			143	1.69
	143	2.32			143	1.62
	143	2.36			143	1.65
	143	2.36			143	1.68
	144	2.25			144	1.54
	144	2.26			144	1.56
	144	2.24			144	1.53
	144	2.31			144	1.55
	144	2.16			144	1.51
	144	2.17			144	1.54
	144	2.21			144	1.55
	144	2.17			144	1.56
	144	2.19			144	1.56
	144	2.31			144	1.57
	144	2.38			144	1.61
	144	2.37			144	1.64
	144	2.37			144	1.58
	144	2.35			144	1.59
	144	2.5			144	1.63
	144	2.57			144	1.69
	144	2.5			144	1.6
	144	2.58			144	1.64
	144	2.56			144	1.62
	144	2.71			144	1.68
	144	2.88			144	1.94
	145	2.13			145	1.48
	145	2.16			145	1.48
	145	2.09			145	1.45
	145	2.07			145	1.45
	145	2.11			145	1.46
	145	2.08			145	1.45
	145	2.12			145	1.45
	145	2.1			145	1.44
	145	2.14			145	1.49
	145	2.23			145	1.51
	145	2.46			145	1.59
	146	2.19			146	1.49
	146	2.24			146	1.53
	146	2.25			146	1.52
	146	2.25			146	1.53
	146	2.25			146	1.55
	146	2.31			146	1.58
	146	2.35			146	1.56
	146	2.43			146	1.58
	146	2.68			146	1.62
	146	2.35			146	1.54
	146	2.52			146	1.63
	146	2.8			146	1.74
	146	2.81			146	1.52
	146	3.36			146	1.56
	146	2.8			146	1.61
	146	3.26			146	1.7
	146	2.91			146	1.55
	147	2.21			147	1.55
	147	2.19			147	1.55
	147	2.19			147	1.56
	147	2.27			147	1.6
	147	2.13			147	1.54
	147	2.17			147	1.56
	147	2.15			147	1.57
	147	2.1			147	1.56
	147	2.14			147	1.6
	147	2.23			147	1.61
	147	2.31			147	1.65
	147	2.27			147	1.63
	147	2.21			147	1.62
	147	2.47			147	1.67
	147	2.16			147	1.63
	147	2.15			147	1.65
	147	2.29			147	1.65
	148	2.07			148	1.52
	148	2.07			148	1.53
	148	2.04			148	1.5
	148	2			148	1.53
	148	2.14			148	1.51
	148	2.15			148	1.53
	148	2			148	1.48
	148	2.01			148	1.52
	148	1.98			148	1.57
	148	2.1			148	1.47
	148	2.11			148	1.5
	149	2.25			149	1.54
	149	2.27			149	1.55
	149	2.37			149	1.56
	149	2.38			149	1.57
	149	2.4			149	1.56
	149	2.47			149	1.59
	149	2.5			149	1.61
	149	2.85			149	1.67
	149	2.7			149	1.76
	149	2.66			149	1.93
	149	2.84			149	2.14
	150	2.37			150	1.56
	150	2.34			150	1.57
	150	2.41			150	1.57
	150	2.52			150	1.59
	150	2.32			150	1.55
	150	2.36			150	1.58
	150	2.45			150	1.59
	150	2.37			150	1.58
	150	2.54			150	1.64
	150	2.75			150	1.97
	150	2.8			150	1.93
	150	2.75			150	1.95
	150	2.57			150	1.63
	150	2.81			150	1.95
	150	2.77			150	1.95
	150	2.81			150	1.91
	151	2.2			151	1.53
	151	2.18			151	1.54
	151	2.12			151	1.53
	151	2.14			151	1.56
	151	2.15			151	1.53
	151	2.16			151	1.55
	151	2.02			151	1.52
	151	2.03			151	1.52
	151	2			151	1.55
	151	1.99			151	1.54
	151	2.05			151	1.59
	151	2.12			151	1.63
	151	1.93			151	1.54
	151	2.03			151	1.63
	151	2.08			151	1.7
	151	1.96			151	1.6
	151	1.89			151	1.52
	151	1.9			151	1.51
	151	1.96			151	1.65
	151	2.03			151	1.73
	151	1.88			151	1.55
	151	1.87			151	1.56
	151	1.92			151	1.61
	151	1.95			151	1.67
	152	2.19			152	1.53
	152	2.2			152	1.54
	152	2.26			152	1.54
	152	2.21			152	1.54
	152	2.36			152	1.56
	152	2.42			152	1.61
	152	2.31			152	1.55
	152	2.24			152	1.58
	152	2.41			152	1.59
	152	2.42			152	1.58
	152	2.64			152	1.7
	152	3.01			152	1.97
	152	2.83			152	1.87
	152	3.31			152	2.21
	152	2.8			152	1.79
	152	3.25			152	2.09
	152	2.98			152	1.97
	152	3.53			152	2.37
	152	2.75			152	1.79
	152	2.92			152	1.92
	153	2.42			153	1.56
	153	2.41			153	1.56
	153	2.52			153	1.57
	153	2.59			153	1.59
	153	2.47			153	1.57
	153	2.53			153	1.6
	153	2.62			153	1.6
	153	2.65			153	1.61
	153	2.72			153	1.68
	153	2.83			153	1.77
	153	3.02			153	1.9
	153	2.89			153	1.97
	153	2.95			153	1.76
	153	3.21			153	1.82
	153	3.18			153	1.76
	154	2.39			154	1.56
	154	2.37			154	1.56
	154	2.37			154	1.59
	154	2.45			154	1.62
	154	2.34			154	1.58
	154	2.4			154	1.61
	154	2.32			154	1.62
	154	2.32			154	1.88
	154	2.37			154	1.88
	154	2.44			154	1.79
	154	2.61			154	2.23
	154	2.61			154	2.16
	154	2.51			154	1.93
	154	2.59			154	2.35
	154	2.84			154	2.77
	154	2.85			154	2.76
	154	2.86			154	2.78
	155	2.27			155	1.57
	155	2.25			155	1.57
	155	2.28			155	1.59
	155	2.27			155	1.61
	155	2.39			155	1.61
	155	2.46			155	1.65
	155	2.24			155	1.62
	155	2.42			155	1.62
	155	2.63			155	1.66
	155	2.19			155	1.64
	155	2.59			155	1.77
	155	2.37			155	1.73
	155	2.2			155	1.9
	155	2.29			155	2.39
	155	2.66			155	2.77
	155	2.67			155	2.79
	155	2.67			155	2.74
	156	2.47			156	1.61
	156	2.45			156	1.61
	156	2.61			156	1.64
	156	2.64			156	1.67
	156	2.7			156	1.65
	156	2.81			156	1.68
	156	2.66			156	1.65
	156	2.86			156	1.68
	156	2.83			156	1.67
	156	2.85			156	1.71
	156	3.16			156	1.76
	156	3.13			156	1.76
	156	2.9			156	1.74
	156	3.25			156	1.83
	156	3.04			156	1.76
	156	3.1			156	1.78
	156	3.39			156	1.8
	156	3.49			156	1.92
	156	3.76			156	2.05
	156	3.71			156	2.04
	156	4.3			156	2.24
	156	4.12			156	2.04
	156	4.34			156	2.03
	156	4.59			156	2.22
	157	2.69			157	1.66
	157	2.64			157	1.66
	157	2.79			157	1.69
	157	2.92			157	1.73
	157	2.75			157	1.71
	157	2.86			157	1.79
	157	2.83			157	1.72
	157	2.98			157	1.84
	157	3.06			157	1.95
	157	3.32			157	2.29
	157	3.33			157	2.28
	157	3.33			157	2.28
	157	2.95			157	1.86
	157	3.19			157	2.19
	157	3.19			157	2.21
	157	3.19			157	2.19
	158	2.62			158	1.67
	158	2.56			158	1.65
	158	2.61			158	1.7
	158	2.7			158	1.76
	158	2.61			158	1.71
	158	2.62			158	1.76
	158	2.52			158	1.71
	158	2.45			158	1.71
	158	2.54			158	1.76
	158	2.56			158	1.73
	158	2.7			158	2.07
	158	2.8			158	2.61
	158	2.52			158	2.11
	158	2.47			158	2.68
	158	2.78			158	2.16
	158	2.93			158	2.74
	158	2.61			158	2.16
	158	2.65			158	2.74
	158	2.74			158	1.89
	158	2.87			158	2.03
	158	2.97			158	2.1
	159	2.63			159	1.7
	159	2.65			159	1.7
	159	2.67			159	1.72
	159	2.7			159	1.73
	159	2.58			159	1.7
	159	2.66			159	1.8
	159	2.83			159	1.82
	159	3.03			159	1.9
	159	2.74			159	1.89
	159	3.31			159	1.93
	159	3.78			159	1.88
	159	3.72			159	2.58
	159	4.21			159	2.72
	159	3.84			159	3.1
	160	2.46			160	1.66
	160	2.45			160	1.69
	160	2.37			160	1.65
	160	2.37			160	1.67
	160	2.42			160	1.62
	160	2.52			160	1.65
	160	2.3			160	1.67
	160	2.33			160	1.69
	160	2.29			160	1.7
	160	2.28			160	1.69
	160	2.31			160	1.73
	160	2.35			160	1.76
	160	2.28			160	1.74
	160	2.32			160	1.76
	160	2.36			160	1.81
	160	2.3			160	1.77
	160	2.31			160	1.8
	160	2.34			160	1.82
	160	2.35			160	1.85
	160	2.41			160	1.9
	160	2.37			160	1.89
	160	2.44			160	1.99
	160	2.39			160	1.91
	160	2.47			160	2.01
	161	2.41			161	1.59
	161	2.42			161	1.63
	161	2.49			161	1.55
	161	2.63			161	1.52
	161	2.39			161	1.47
	161	2.44			161	1.46
	161	2.61			161	1.71
	161	2.93			161	2.21
	161	2.83			161	2.04
	161	2.91			161	1.68
	161	3.17			161	2.14
	161	3.54			161	2.08
	161	4.04			161	2.4
	161	3.82			161	2.5
	162	2.31			162	1.5
	162	2.31			162	1.6
	162	2.3			162	1.46
	162	2.36			162	1.42
	162	2.15			162	1.47
	162	2.17			162	1.53
	162	2.54			162	1.54
	162	3.01			162	1.68
	162	2.91			162	1.55
	162	2.22			162	1.55
	162	2.53			162	1.78
	162	3.03			162	2.34
	162	2.32			162	1.99
	162	2.76			162	2.7
	162	2.61			162	1.73
	162	3.16			162	2.1
	162	2.44			162	1.82
	163	2.06			163	1.45
	163	2.16			163	1.45
	163	1.92			163	1.48
	163	1.91			163	1.51
	163	1.84			163	1.48
	163	1.91			163	1.5
	163	1.93			163	1.52
	163	1.89			163	1.68
	163	2.08			163	1.51
	163	2.49			163	1.86
	163	2.42			163	1.72
	163	2.06			163	2.05
	163	2.34			163	2.44
	163	2.35			163	2.41
	163	2.35			163	2.49
	163	2.16			163	1.54
	163	2.48			163	1.88
	163	2.48			163	1.89
	163	2.51			163	1.87
	164	1.75			164	1.52
	164	1.75			164	1.56
	164	1.69			164	1.55
	164	1.72			164	1.55
	164	1.63			164	1.59
	164	1.65			164	1.67
	164	1.71			164	1.61
	164	1.72			164	1.65
	164	1.83			164	1.63
	164	1.92			164	1.99
	164	1.95			164	1.84
	164	1.7			164	1.69
	164	1.99			164	2.06
	164	2			164	1.99
	164	1.98			164	1.93
	164	1.93			164	1.84
	164	2.22			164	2.2
	164	2.23			164	2.25
	164	2.21			164	2.22
	165	1.62			165	1.57
	165	1.67			165	1.58
	165	1.58			165	1.58
	165	1.6			165	1.6
	165	1.53			165	1.59
	165	1.55			165	1.65
	165	1.65			165	1.58
	165	1.77			165	1.65
	165	1.69			165	1.6
	165	1.76			165	1.65
	165	1.88			165	1.79
	165	1.91			165	1.81
	165	2.23			165	2.15
	165	2.21			165	2.08
	165	2.23			165	2.17
	165	1.9			165	1.73
	165	2.21			165	2.08
	165	2.2			165	2.03
	165	2.2			165	2.06
	166	1.52			166	1.59
	166	1.56			166	1.61
	166	1.51			166	1.61
	166	1.5			166	1.63
	166	1.54			166	1.59
	166	1.6			166	1.56
	166	1.59			166	1.67
	166	1.88			166	1.88
	166	1.82			166	1.91
	166	1.78			166	1.83
	166	2.36			166	2.32
	166	2.33			166	2.26
	166	2.73			166	2.71
	166	2.73			166	2.68
	166	2.78			166	2.55
	166	1.94			166	1.99
	166	2.31			166	2.33
	166	2.34			166	2.38
	166	2.33			166	2.32
	167	1.54			167	1.65
	167	1.54			167	1.72
	167	1.6			167	1.67
	167	1.65			167	1.62
	167	1.61			167	1.74
	167	1.64			167	1.8
	167	1.67			167	1.72
	167	2.18			167	1.85
	167	2.11			167	1.72
	167	2.53			167	2.05
	167	2.53			167	2.02
	167	2.52			167	2
	167	1.87			167	1.89
	167	2.27			167	2.17
	167	2.29			167	2.17
	167	2.26			167	2.27
	168	1.67			168	1.78
	168	1.71			168	1.77
	168	1.71			168	1.87
	168	1.72			168	1.91
	168	1.71			168	1.91
	168	1.78			168	1.94
	168	1.85			168	1.95
	168	2.17			168	2.15
	168	2.09			168	2.05
	168	2.12			168	2.16
	168	2.34			168	2.5
	169	1.7			169	1.97
	169	1.72			169	2.01
	169	1.75			169	2.03
	169	1.74			169	2.12
	169	1.84			169	1.93
	169	2.02			169	1.95
	169	1.84			169	2.2
	169	1.84			169	2.3
	169	1.92			169	2.18
	169	1.97			169	2.35
	169	2.18			169	2.49
	169	2.33			169	2.77
	170	1.91			170	1.99
	170	1.97			170	2.17
	170	2.03			170	1.92
	170	2.17			170	1.98
	170	1.95			170	1.89
	170	1.89			170	1.95
	170	2.18			170	1.95
	170	2.36			170	2.45
	170	2.57			170	2.16
	170	2.38			170	1.77
	170	2.82			170	2.08
	170	2.77			170	2.2
	171	2.02			171	1.85
	171	2.11			171	1.85
	171	2			171	1.86
	171	1.98			171	1.98
	171	1.97			171	1.76
	171	1.99			171	1.77
	171	2.13			171	1.92
	171	2.23			171	2.04
	171	2.63			171	2.02
	171	2.47			171	2.33
	171	3.25			171	2.76
	171	3.62			171	2.89
	171	2.93			171	2.79
	171	3.1			171	2.94
	171	3.93			171	3.33
	171	4.78			171	3.86
	171	3.79			171	3.37
	172	1.99			171	3.91
	172	2.06			172	1.69
	172	1.99			172	1.72
	172	2.03			172	1.62
	172	1.92			172	1.63
	172	1.95			172	1.55
	172	2.09			172	1.52
	172	2.29			172	1.67
	172	2.34			172	1.82
	172	2.08			172	1.74
	172	2.28			172	1.66
	172	2.22			172	1.78
	172	2.07			172	1.71
	172	2.33			172	1.68
	172	2.09			172	1.77
	173	1.86			172	1.66
	173	1.88			173	1.56
	173	1.81			173	1.62
	173	1.85			173	1.55
	173	1.8			173	1.55
	173	1.76			173	1.6
	173	1.77			173	1.53
	174	1.77			173	1.54
	174	1.8			174	1.54
	174	1.77			174	1.56
	174	1.75			174	1.54
	174	1.79			174	1.58
	174	1.79			174	1.5
	174	1.82			174	1.5
	174	1.9			174	1.61
	174	1.88			174	1.64
	174	1.94			174	1.69
	174	2.03			174	1.76
	174	2.08			174	2.09
	174	2.09			174	2
	174	2.31			174	2.02
	174	2.15			174	2.42
	174	2.2			174	2.43
	174	2.29			174	2.23
	174	2.42			174	2.63
	174	2.66			174	2.47
	174	2.67			174	3
	174	2.95			174	3.36
	174	2.66			174	3.27
	174	2.62			174	2.71
	174	2.99			174	2.82
	175	1.83			174	3.11
	175	1.86			175	1.49
	175	1.88			175	1.53
	175	1.9			175	1.47
	175	1.86			175	1.49
	175	1.9			175	1.45
	175	1.95			175	1.45
	175	2.23			175	1.5
	175	2.22			175	1.89
	175	2.23			175	1.79
	176	1.84			175	1.8
	176	1.83			176	1.45
	176	1.84			176	1.47
	176	1.91			176	1.44
	176	1.8			176	1.44
	176	1.86			176	1.44
	176	1.84			176	1.46
	176	2.11			176	1.46
	176	2.12			176	1.81
	176	2.11			176	1.77
	177	1.74			176	1.8
	177	1.73			177	1.46
	177	1.72			177	1.48
	177	1.73			177	1.49
	177	1.78			177	1.52
	177	1.84			177	1.49
	177	1.69			177	1.53
	177	1.7			177	1.52
	177	1.73			177	1.64
	177	1.71			177	1.56
	177	1.94			177	1.61
	177	1.87			177	1.84
	177	1.86			177	2.03
	177	2.16			177	1.91
	177	2.08			177	2.47
	177	2.41			177	2.19
	177	2.14			177	2.66
	178	1.8			177	2.27
	178	1.79			178	1.48
	178	1.88			178	1.48
	178	1.9			178	1.5
	178	1.94			178	1.53
	178	2.02			178	1.48
	178	1.93			178	1.52
	178	2.1			178	1.52
	178	2.11			178	1.65
	178	2.21			178	1.67
	178	2.54			178	2.04
	178	2.64			178	2.55
	178	2.49			178	2.44
	178	2.83			178	2.31
	178	2.76			178	2.46
	178	2.99			178	2.62
	178	3.3			178	3.01
	178	3.32			178	3.46
	178	3.53			178	3.27
	178	3.84			178	3.57
	178	3.84			178	3.89
	178	3.84			178	3.88
	179	1.95			178	3.86
	179	1.92			179	1.45
	179	2.04			179	1.45
	179	2.11			179	1.45
	179	2.05			179	1.47
	179	2.16			179	1.45
	179	2.08			179	1.48
	179	2.26			179	1.45
	179	2.09			179	1.46
	179	2.32			179	1.46
	179	2.59			179	1.47
	179	2.75			179	1.51
	179	2.51			179	1.51
	179	2.82			179	1.48
	179	2.73			179	1.58
	179	2.81			179	1.57
	179	3.16			179	1.61
	179	2.96			179	1.77
	179	3			179	1.72
	179	2.95			179	1.7
	179	3.28			179	1.67
	179	3.38			179	1.84
	179	3.68			179	2.03
	179	3.53			179	2.23
	180	1.98			179	2.17
	180	1.94			180	1.45
	180	2			180	1.45
	180	2.08			180	1.48
	180	2.03			180	1.5
	180	2.12			180	1.51
	180	1.95			180	1.6
	180	2.15			180	1.5
	180	2			180	1.68
	180	1.9			180	1.62
	180	2.1			180	1.61
	180	2.24			180	2.02
	180	2.59			180	1.96
	180	2.58			180	2.35
	180	2.59			180	2.34
	180	2			180	2.36
	180	2.33			180	1.79
	180	2.32			180	2.17
	180	2.3			180	2.15
	181	2			180	2.18
	181	1.95			181	1.5
	181	2.06			181	1.47
	181	2.09			181	1.54
	181	2.16			181	1.58
	181	2.26			181	1.55
	181	2.05			181	1.62
	181	2.14			181	1.6
	181	2.27			181	1.88
	181	2.38			181	1.93
	181	2.81			181	1.84
	181	2.76			181	2.34
	181	2.45			181	2.36
	181	2.79			181	2.04
	181	2.75			181	2.49
	182	2.18			181	2.54
	182	2.14			182	1.53
	182	2.31			182	1.53
	182	2.36			182	1.56
	182	2.39			182	1.62
	182	2.48			182	1.54
	182	2.37			182	1.6
	182	2.51			182	1.59
	182	2.44			182	1.57
	182	2.44			182	1.64
	182	2.49			182	1.65
	182	2.75			182	1.67
	182	2.74			182	1.98
	182	2.73			182	1.99
	183	2.41			182	1.98
	183	2.39			183	1.48
	183	2.51			183	1.48
	183	2.65			183	1.46
	183	2.51			183	1.5
	183	2.67			183	1.46
	183	2.48			183	1.52
	183	2.42			183	1.42
	183	2.57			183	1.39
	183	2.54			183	1.57
	183	2.58			183	1.7
	183	2.61			183	1.92
	183	2.84			183	1.79
	183	2.84			183	2.11
	183	2.84			183	2.12
	183	2.73			183	2.11
	183	2.99			183	2.03
	183	2.98			183	2.36
	183	2.98			183	2.36
	184	2.38			183	2.39
	184	2.28			184	1.45
	184	2.41			184	1.45
	184	2.51			184	1.5
	184	2.55			184	1.57
	184	2.69			184	1.57
	184	2.24			184	1.71
	184	2.19			184	1.53
	184	2.34			184	1.92
	184	2.19			184	1.81
	184	2.38			184	1.61
	184	2.17			184	2.11
	184	2.43			184	2.11
	184	2.44			184	2.52
	184	2.44			184	2.55
	184	2.36			184	2.55
	184	2.66			184	1.95
	184	2.63			184	2.35
	184	2.65			184	2.38
	185	2.58			184	2.35
	185	2.52			185	1.57
	185	2.76			185	1.53
	185	2.81			185	1.71
	185	2.85			185	1.84
	185	2.93			185	1.75
	185	2.94			185	1.87
	185	2.7			185	1.79
	185	3.29			185	1.93
	185	3.53			185	2
	185	3.79			185	2.28
	185	3.91			185	2.7
	185	3.75			185	2.6
	185	4.06			185	2.52
	185	4.01			185	2.87
	186	2.98			185	2.9
	186	3.09			186	1.78
	186	3.14			186	1.8
	186	3.1			186	1.92
	186	3.38			186	1.97
	186	3.71			186	2.01
	186	3.4			186	2.38
	186	3.38			186	2.14
	186	3.57			186	2.23
	186	3.92			186	2.44
	186	4.32			186	2.61
	186	4.12			186	2.94
	186	4.29			186	3.09
	186	4.67			186	2.93
	186	4.65			186	3.35
	187	3.61			186	3.34
	187	3.76			187	2.06
	187	4.01			187	2.25
	187	4.3			187	2.23
	187	4.08			187	2.3
	187	4.32			187	2.3
	187	4.21			187	2.4
	187	4.14			187	2.47
	187	4.57			187	2.9
	187	4.36			187	2.73
	187	4.63			187	2.68
	187	4.37			187	2.89
	187	4.62			187	3.04
	187	4.94			187	3.04
	187	5.02			187	3.46
	187	4.48			187	3.27
	187	4.69			187	3.2
	187	4.43			187	3.46
	187	4.63			187	3.54
	187	4.87			187	4.06
	187	4.76			187	4.28
	187	4.52			187	4.49
	187	4.67			187	3.87
	187	4.66			187	3.91
	188	4.08			187	4.38
	188	4.13			188	2.42
	188	4.21			188	2.51
	188	4.42			188	2.55
	188	4.05			188	2.77
	188	3.9			188	2.53
	188	4.4			188	2.46
	188	4.45			188	2.61
	188	4.58			188	2.81
	188	4.73			188	2.78
	188	4.88			188	2.91
	188	4.88			188	3.15
	188	5.17			188	3.18
	188	5.52			188	3.33
	188	5.49			188	3.8
	189	4.16			188	3.73
	189	4.35			189	2.69
	189	4.08			189	2.83
	189	3.94			189	2.76
	189	4.31			189	2.6
	189	4.56			189	2.91
	189	4.09			189	3.22
	189	4.09			189	3.01
	189	4.32			189	3.11
	189	4.28			189	3.2
	189	4.54			189	3.44
	190	4.32			189	3.74
	190	4.53			190	2.78
	190	4.16			190	2.95
	190	4.07			190	2.5
	190	3.94			190	2.34
	190	4.01			190	2.25
	190	3.96			190	2.55
	190	3.9			190	2.58
	190	4.16			190	2.73
	190	4.29			190	2.82
	190	4.29			190	3.13
	190	4.1			190	2.93
	190	4.12			190	2.99
	190	4.08			190	3.14
	190	4.34			190	3.16
	190	4.55			190	3.48
	190	4.69			190	3.8
	190	4.38			190	3.84
	190	4.54			190	3.97
	190	4.56			190	4.29
	190	4.56			190	4.28
	191	4.61			190	4.28
	191	4.81			191	2.78
	191	4.75			191	2.99
	191	4.74			191	2.99
	191	4.41			191	3.03
	191	4.36			191	2.51
	191	4.46			191	2.33
	191	4.66			191	2.42
	191	5.03			191	2.56
	191	4.72			191	2.75
	191	4.69			191	2.49
	191	4.98			191	2.61
	192	4.27			191	2.51
	192	4.2			192	2.17
	192	4.32			192	2.17
	192	4.53			192	2.1
	192	4.15			192	2.26
	192	3.99			192	1.96
	192	4.4			192	1.97
	192	4.63			192	2.21
	192	4.6			192	2.45
	192	4.48			192	2.45
	192	4.65			192	2.66
	192	4.67			192	3.04
	192	4.65			192	3.01
	192	4.83			192	3.09
	192	4.69			192	3.27
	192	5.05			192	3.33
	192	5.26			192	3.78
	192	5.33			192	4.1
	192	5.35			192	4.02
	192	5.54			192	4.43
	192	5.54			192	4.72
	192	5.54			192	4.72
	193	4.27			192	4.74
	193	4.47			193	1.99
	193	4.23			193	2.11
	193	4.16			193	2.02
	193	4.14			193	2.11
	193	4.24			193	1.89
	193	4.48			193	2.19
	193	4.76			193	2.33
	193	4.8			193	2.44
	193	4.43			193	2.52
	193	4.52			193	2.63
	193	4.53			193	2.9
	193	4.73			193	2.72
	193	4.95			193	3.02
	193	4.99			193	3.3
	193	4.98			193	3.4
	193	5.13			193	3.2
	193	5.17			193	3.36
	193	5.41			193	3.39
	193	5.64			193	3.71
	193	5.63			193	4
	193	5.64			193	3.99
	194	4.07			193	4.01
	194	4.09			194	1.76
	194	4.06			194	1.89
	194	4.08			194	1.74
	194	4.24			194	1.85
	194	4.48			194	1.71
	194	4			194	2.44
	194	4.01			194	1.92
	194	4.09			194	2.4
	194	4.19			194	1.99
	194	4.55			194	2.23
	194	4.34			194	2.45
	194	4.19			194	2.79
	194	4			194	2.37
	194	4.4			194	2.83
	194	4.68			194	2.52
	194	5.14			194	2.5
	194	4.86			194	2.72
	194	5.52			194	2.88
	194	5.92			194	3.38
	194	5.76			194	3.54
	194	4.66			194	3.84
	194	4.37			194	3.19
	194	5			194	3.17
	195	4.24			194	3.68
	195	4.17			195	1.47
	195	4.45			195	1.81
	195	4.66			195	1.53
	195	4.57			195	1.76
	195	4.46			195	1.46
	195	4.44			195	1.92
	195	4.55			195	2.15
	195	4.55			195	2.22
	195	4.63			195	2.66
	195	4.91			195	2.77
	195	4.91			195	3.31
	195	5.27			195	3.32
	195	5.01			195	3.91
	196	4.89			195	3.47
	196	5.05			196	1.41
	196	5.15			196	1.7
	196	5			196	1.46
	196	5.31			196	1.54
	196	5.33			196	1.47
	196	5.64			196	1.54
	196	5.75			196	1.7
	196	5.59			196	1.88
	196	6.35			196	1.93
	196	7.09			196	1.8
	196	7.19			196	1.88
	196	6.59			196	1.9
	196	6.33			196	2.08
	196	7.94			196	2.23
	196	8.64			196	2.18
	196	7.45			196	2.39
	196	7.81			196	2.35
	196	8.08			196	2.67
	196	9.02			196	2.38
	196	9.38			196	2.76
	197	5.65			196	2.85
	197	5.83			197	1.64
	197	5.97			197	1.81
	197	6.1			197	1.8
	197	6.01			197	1.9
	197	6.19			197	1.89
	197	6.36			197	1.85
	197	6.38			197	1.91
	197	6.76			197	1.89
	197	6.57			197	2.03
	197	6.5			197	2.21
	197	6.99			197	2.26
	197	6.73			197	2.49
	197	6.94			197	2.38
	197	6.92			197	2.86
	198	5.98			197	2.52
	198	5.99			198	2.1
	198	6.08			198	2.18
	198	6.15			198	2.25
	198	5.99			198	2.26
	198	5.96			198	2.26
	198	6.29			198	2.35
	198	6.34			198	2.51
	198	6.44			198	2.55
	198	6.5			198	2.56
	198	6.58			198	2.8
	198	6.83			198	2.92
	198	7.08			198	3.13
	198	6.94			198	3.37
	199	6.06			198	3.27
	199	6.18			199	2.27
	199	6.04			199	2.29
	199	5.95			199	2.33
	199	6.1			199	2.22
	199	6.1			199	2.59
	199	6.26			199	2.69
	199	6.43			199	2.45
	199	6.44			199	2.47
	199	6.38			199	2.86
	199	6.53			199	2.65
	199	6.65			199	3.09
	199	6.82			199	2.65
	199	6.83			199	2.91
	199	6.83			199	2.92
	199	6.56			199	2.94
	199	6.73			199	3.22
	199	6.73			199	3.57
	199	6.71			199	3.58
	200	6.24			199	3.57
	200	6.28			200	2.78
	200	6.44			200	2.74
	200	6.49			200	3.1
	200	6.41			200	3.22
	200	6.65			200	3.11
	200	6.78			200	3.39
	200	6.82			200	3.38
	200	6.97			200	3.31
	200	7.03			200	3.68
	200	7.26			200	3.69
	200	7.24			200	4.03
	201	6.25			200	4.02
	201	6.14			201	2.9
	201	6.34			201	2.73
	201	6.55			201	3.03
	201	6.03			201	3.27
	201	6.14			201	2.8
	201	6.65			201	2.96
	201	6.67			201	3.24
	201	6.86			201	3.31
	201	6.9			201	3.41
	201	6.96			201	3.72
	201	7.01			201	4.02
	201	7.35			201	4.02
	201	7.63			201	4.16
	201	7.71			201	4.36
	201	8.12			201	4.76
	201	7.72			201	5.21
	202	5.8			201	4.99
	202	5.9			202	2.53
	202	5.57			202	2.48
	202	5.82			202	2.41
	202	5.05			202	2.52
	202	4.99			202	2.18
	202	5.87			202	2.26
	202	5.87			202	2.52
	202	6.03			202	2.62
	202	6.37			202	2.37
	202	6.49			202	3.21
	202	6.62			202	3.67
	202	6.77			202	3.69
	202	6.82			202	4.01
	202	6.8			202	3.99
	202	6.99			202	4
	202	7.28			202	3.45
	202	7.25			202	3.71
	202	7.24			202	3.67
	203	4.84			202	3.73
	203	5.04			203	2.21
	203	4.5			203	2.45
	203	4.51			203	2.15
	203	4.08			203	2.01
	203	4.19			203	2.28
	203	4.77			203	2.69
	203	5.08			203	2.39
	203	4.86			203	2.44
	203	4.94			203	2.66
	203	5.06			203	2.52
	204	3.68			203	2.52
	204	3.66			204	2.04
	204	3.43			204	1.87
	204	3.53			204	2.15
	204	3.73			204	2.67
	204	3.56			204	2.88
	204	3.64			204	2.98
	204	3.61			204	2.34
	204	3.81			204	2.55
	204	3.92			204	2.64
	204	4.26			204	2.21
	204	4.33			204	2.09
	204	4.08			204	2.04
	204	4			204	2.46
	204	4.69			204	2.66
	204	5.04			204	2.28
	204	4.53			204	2.35
	204	4.79			204	2.63
	204	4.81			204	2.93
	204	5.34			204	2.57
	204	5.6			204	2.95
	205	3.28			204	3.3
	205	3.51			205	2.05
	205	3.22			205	2
	205	3.27			205	1.85
	205	3.37			205	2.02
	205	3.23			205	2.29
	205	3.64			205	1.57
	205	3.29			205	1.66
	205	3.08			205	1.6
	205	3.26			205	1.58
	205	3.04			205	1.88
	206	3.41			205	1.6
	206	3.48			206	2.02
	206	3.63			206	2
	206	3.85			206	2.22
	206	3.47			206	2.27
	206	3.75			206	2.11
	206	3.95			206	2.41
	206	4.26			206	2.63
	206	4.12			206	2.59
	206	4.01			206	2.83
	206	4.08			206	3.08
	206	4.4			206	3.36
	206	4.61			206	3.63
	206	4.72			206	4
	207	3.18			206	3.91
	207	3.09			207	1.83
	207	3.13			207	1.7
	207	3.37			207	1.89
	207	2.99			207	2.25
	207	3.26			207	1.73
	207	3.11			207	2.01
	207	3.41			207	2.07
	207	3.27			207	2.2
	207	3.16			207	2.53
	207	3.46			207	2.46
	207	3.46			207	2.97
	207	3.24			207	2.61
	207	3.49			207	2.81
	207	3.41			207	2.83
	207	3.59			207	3.42
	207	3.95			207	3.15
	207	3.94			207	3.55
	207	3.86			207	3.64
	207	4.1			207	3.15
	207	4.12			207	3.36
	207	4.1			207	3.34
	208	2.85			207	3.39
	208	2.98			208	1.63
	208	2.83			208	1.75
	208	2.95			208	1.75
	208	2.75			208	1.87
	208	2.89			208	1.84
	208	3.01			208	2.52
	208	3.2			208	1.92
	208	3.21			208	2.32
	208	3.49			208	2.39
	208	3.81			208	2.01
	208	3.79			208	2.44
	208	3.84			208	2.36
	208	4.37			208	2.17
	208	3.89			208	2.42
	208	3.99			208	2.67
	208	4.21			208	2.17
	208	4.26			208	2.41
	208	4.77			208	2.46
	208	5.02			208	2.9
	208	5.08			208	3.14
	208	4.4			208	3.26
	208	4.4			208	2.82
	208	4.74			208	2.95
	209	2.68			208	3.23
	209	2.69			209	1.58
	209	2.7			209	1.71
	209	2.83			209	1.63
	209	2.76			209	1.7
	209	2.59			209	1.76
	209	2.62			209	1.55
	210	2.5			209	1.51
	210	2.41			210	1.58
	210	2.47			210	1.56
	210	2.31			210	1.55
	210	2.31			210	1.55
	210	2.39			210	1.64
	210	2.31			210	1.65
	210	2.54			210	1.75
	210	2.56			210	1.76
	210	2.74			210	1.8
	210	2.74			210	2.03
	210	2.56			210	2.01
	210	2.63			210	1.69
	210	2.62			210	1.78
	211	2.29			210	1.76
	211	2.34			211	1.5
	211	2.24			211	1.52
	211	2.23			211	1.51
	211	2.22			211	1.52
	211	2.35			211	1.49
	211	2.33			211	1.55
	211	2.75			211	1.62
	211	2.62			211	1.88
	211	2.44			211	1.69
	211	2.85			211	1.77
	211	2.94			211	2.04
	211	2.5			211	2.16
	211	2.64			211	1.96
	211	2.77			211	2.28
	211	3.13			211	2.19
	211	3.45			211	2.39
	211	3.48			211	2.67
	211	3.77			211	2.69
	211	4.1			211	3.01
	211	4.12			211	3.38
	211	4.11			211	3.37
	212	2.12			211	3.35
	212	2.11			212	1.48
	212	2.04			212	1.51
	212	2.13			212	1.49
	212	1.94			212	1.52
	212	1.94			212	1.55
	212	2.03			212	1.63
	212	2.29			212	1.53
	212	2.28			212	1.86
	212	2.29			212	1.84
	213	1.94			212	1.87
	213	2.01			213	1.58
	213	1.9			213	1.58
	213	1.94			213	1.66
	213	1.78			213	1.73
	213	1.83			213	1.68
	213	2.02			213	1.76
	213	2.18			213	1.75
	213	2.19			213	1.78
	213	1.96			213	2.07
	213	2.01			213	2.09
	213	2.03			213	2.43
	213	2.06			213	2.55
	213	2.4			213	2.37
	213	2.39			213	2.85
					213	2.81
					214	1.67
					214	1.66
					214	1.74
					214	1.82
					214	1.68
					214	1.65
					214	1.9
					214	2.31
					214	2.16
					214	2.02
					214	2.24
					214	2.43
					214	2.13
					214	2.68
					214	2.3
					214	2.35
					214	2.59
					214	2.92
					214	2.5
					214	2.75
					214	2.7
					214	2.75

[truncated: 5 more sheets: Figure4d, Figure5a, Figure5c, Figure6, Figure8]
